# Supplementary material for: Roles of Major Facilitator Superfamily Transporters in Phosphate Response in Drosophila
Source: PLoS One. 2012 Feb 16;7(2):e31730. doi: 10.1371/journal.pone.0031730 (PMC3280997; doi:10.1371/journal.pone.0031730)
Supplement: Table S1 — Primer sequences used for dsRNA synthesis, cRNA synthesis and qRT-PCR. Primer sequences are displayed 5′ to 3′ and include the T7-RNA-polymerase promotor when used to generate PCR templates for dsRNA or cRNA sythesis. (XLS) [file pone.0031730.s005.xls]

## Sheet: Table S1
ID	sequence	orientation	Ensembl Gene ID	Ensembl Transcript ID	Ensembl Protein ID	Associated Gene Name	MGH-nomenclature
697	ATGCTAAGCTGTCGCACAAATG	F	FBgn0002626	FBtr0085593	FBpp0084959	CG7939	Rpl32
698	GTTCGATCCGTAACCGATGT	R	FBgn0002626	FBtr0085593	FBpp0084959	CG7939	Rpl32
346	GGCATCCTCACCCTGAAGTA	F	FBgn0000042	FBtr0070822	FBpp0070787	CG4027	drosophila actin5C FBgn0000042 c.351-673 (288 bp)
347	AGGGCATACCCCTCGTAGAT	R	FBgn0000042	FBtr0070822	FBpp0070787	CG4027	drosophila actin5C FBgn0000042 c.351-673 (288 bp)
648	TTTCACGCCTTGAATTTGTT	F	FBgn0000042	FBtr0070822	FBpp0070787	CG4027	drosophila actin5C FBgn0000042 c.351-673 (288 bp)
649	TCATCACCCACGTACGAGTC	R	FBgn0000042	FBtr0070822	FBpp0070787	CG4027	drosophila actin5C FBgn0000042 c.351-673 (288 bp)
360	ATGCGCGTCTGTCTATCACA	F	FBgn0010497	FBtr0080292	FBpp0079876	l(2)01810	MFS13
361	CATTTGCCACCGAACTTCTC	R	FBgn0010497	FBtr0080292	FBpp0079876	l(2)01810	MFS13
368	TAATACGACTCACTATAGGGCTGCTACAGCGATCCCAC	F	FBgn0010497	FBtr0080292	FBpp0079876	l(2)01810	MFS13
369	TAATACGACTCACTATAGGGACTCAGCTTCATGC	R	FBgn0010497	FBtr0080292	FBpp0079876	l(2)01810	MFS13
370	TAATACGACTCACTATAGGGCTGCAAGGTTTGATCCTGT	F	FBgn0010497	FBtr0080292	FBpp0079876	l(2)01810	MFS13
371	TAATACGACTCACTATAGGGAACCAGACAACACCCAGACC	R	FBgn0010497	FBtr0080292	FBpp0079876	l(2)01810	MFS13
457	GCTGCTACAGCGATCCCAC	F	FBgn0010497	FBtr0080292	FBpp0079876	l(2)01810	MFS13
458	GGACTCAGCTTCATGC	R	FBgn0010497	FBtr0080292	FBpp0079876	l(2)01810	MFS13
687	TAATACGACTCACTATAGGGTCCTTCAAACCCGTGTAACC	F	FBgn0010497	FBtr0080292	FBpp0079876	l(2)01810	MFS13
688	ATCCGCGTAGACAGCACTTT	R	FBgn0010497	FBtr0080292	FBpp0079876	l(2)01810	MFS13
621	TCGATCTGTCCCCGAATTAC	F	FBgn0010651	FBtr0086635	FBpp0085817	l(2)08717	MFS14
622	CGAAGAGAAGATTGCCCAAG	R	FBgn0010651	FBtr0086635	FBpp0085817	l(2)08717	MFS14
623	ATCGTGGGACAGATTGTCGT	F	FBgn0010651	FBtr0086635	FBpp0085817	l(2)08717	MFS14
624	CCATCCCAGGCTCTATTTGA	R	FBgn0010651	FBtr0086635	FBpp0085817	l(2)08717	MFS14
638	TAATACGACTCACTATAGGGTGCAGGCCAGTTTCTTCTTT	F	FBgn0010651	FBtr0086635	FBpp0085817	l(2)08717	MFS14
639	TAATACGACTCACTATAGGGCCGCGAATCCGTAATGTACT	R	FBgn0010651	FBtr0086635	FBpp0085817	l(2)08717	MFS14
632	GAAAAACGGCCACGTAAAAA	F	FBgn0025684	FBtr0077456	FBpp0077146	CG15438	MFS18
633	TGATGAACCAGACACGCTTC	R	FBgn0025684	FBtr0077456	FBpp0077146	CG15438	MFS18
634	AGCAACGAAGCAGTTGGAGT	F	FBgn0025684	FBtr0077456	FBpp0077146	CG15438	MFS18
635	GCCCGTAATAAGGGTGATGA	R	FBgn0025684	FBtr0077456	FBpp0077146	CG15438	MFS18
644	TAATACGACTCACTATAGGGAAGCGTGTCTGGTTCATCA	F	FBgn0025684	FBtr0077456	FBpp0077146	CG15438	MFS18
645	TAATACGACTCACTATAGGGAATGGCAACAATGAAGGGAA	R	FBgn0025684	FBtr0077456	FBpp0077146	CG15438	MFS18
654	TAATACGACTCACTATAGGGAGCAACGAAGCAGTTGGAGT	F	FBgn0025684	FBtr0077456	FBpp0077146	CG15438	MFS18
655	TAATACGACTCACTATAGGGTACTCCGAGAAAGCCAGGAA	R	FBgn0025684	FBtr0077456	FBpp0077146	CG15438	MFS18
358	TACGATCCATCCACCTCCTC	F	FBgn0030452	FBtr0073724	FBpp0073555	CG4330	MFS10
359	ATCACCGATGAGTTGCTGTG	R	FBgn0030452	FBtr0073724	FBpp0073555	CG4330	MFS10
364	TAATACGACTCACTATAGGGCACCACATCACAATGGTA	F	FBgn0030452	FBtr0073724	FBpp0073555	CG4330	MFS10
365	TAATACGACTCACTATAGGGTATAAGCGTAAAGACCGCCG	R	FBgn0030452	FBtr0073724	FBpp0073555	CG4330	MFS10
366	TAATACGACTCACTATAGGGATGCTAGCCAGACGCTAC	F	FBgn0030452	FBtr0073724	FBpp0073555	CG4330	MFS10
367	TAATACGACTCACTATAGGGCAGAGTCTCGCGATGATTGA	R	FBgn0030452	FBtr0073724	FBpp0073555	CG4330	MFS10
447	GCACCACATCACAATGGTA	F	FBgn0030452	FBtr0073724	FBpp0073555	CG4330	MFS10
448	TATAAGCGTAAAGACCGCCG	R	FBgn0030452	FBtr0073724	FBpp0073555	CG4330	MFS10
689	TAATACGACTCACTATAGGGAAAAGACGCTCGAAAAGCAC	F	FBgn0030452	FBtr0073724	FBpp0073555	CG4330	MFS10
690	TCGGAATTATCACAAATGCTTA	R	FBgn0030452	FBtr0073724	FBpp0073555	CG4330	MFS10
484	CGGCTACGCTACCTGGTATT	F	FBgn0031307	FBtr0077958	FBpp0077623	CG4726	MFS3
485	CCTTCAACGGAGTCTTTTCG	R	FBgn0031307	FBtr0077958	FBpp0077623	CG4726	MFS3
646	TAATACGACTCACTATAGGGCGAAAAGACTCCGTTGAAGG	F	FBgn0031307	FBtr0077958	FBpp0077623	CG4726	MFS3
647	TAATACGACTCACTATAGGGTACATTAGGCGGGCTGAAG	R	FBgn0031307	FBtr0077958	FBpp0077623	CG4726	MFS3
617	GGCTGGCCATTGGATTACTA	F	FBgn0034392	FBtr0086636	FBpp0085818	CG15094	MFS15
618	CAAACGCGGTGAAGAAGAAT	R	FBgn0034392	FBtr0086636	FBpp0085818	CG15094	MFS15
619	CACCAATTCGGCCACTTATC	F	FBgn0034392	FBtr0086636	FBpp0085818	CG15094	MFS15
620	AAACAAACGCGGTGAAGAAG	R	FBgn0034392	FBtr0086636	FBpp0085818	CG15094	MFS15
636	TAATACGACTCACTATAGGGATTCTTCTTCACCGCGTTTG	F	FBgn0034392	FBtr0086636	FBpp0085818	CG15094	MFS15
637	TAATACGACTCACTATAGGGAATGCTTCGCCTTCAAGGTA	R	FBgn0034392	FBtr0086636	FBpp0085818	CG15094	MFS15
625	GAGAGCTTCACTGGGATTGG	F	FBgn0034611	FBtr0071590	FBpp0071516	CG10069	MFS16
626	TGCAGCACCGACTTGACTAC	R	FBgn0034611	FBtr0071590	FBpp0071516	CG10069	MFS16
627	GAACGCGAAAGATGAGCAAT	F	FBgn0034611	FBtr0071590	FBpp0071516	CG10069	MFS16
640	TAATACGACTCACTATAGGGTCCAATCCTTCCACGATCTC	F	FBgn0034611	FBtr0071590	FBpp0071516	CG10069	MFS16
641	TAATACGACTCACTATAGGGACAAATCAGCGGACAGTT	R	FBgn0034611	FBtr0071590	FBpp0071516	CG10069	MFS16
650	TAATACGACTCACTATAGGGCCACCACACTCTTTGGAAT	F	FBgn0034611	FBtr0071590	FBpp0071516	CG10069	MFS16
651	TAATACGACTCACTATAGGGATAACAGCCCACAATCTCCG	R	FBgn0034611	FBtr0071590	FBpp0071516	CG10069	MFS16
628	TGGTCTGGCTTTCTGGTCTC	F	FBgn0058263	FBtr0113848	FBpp0112571	CG40263	MFS17
629	CGACAACACGTAGCACCAAT	R	FBgn0058263	FBtr0113848	FBpp0112571	CG40263	MFS17
630	GCGTTTGGTGCTCTATTTCC	F	FBgn0058263	FBtr0113848	FBpp0112571	CG40263	MFS17
631	ACCTGCGACAACACGTAGC	R	FBgn0058263	FBtr0113848	FBpp0112571	CG40263	MFS17
642	TAATACGACTCACTATAGGGTGTTTGGAACCAAGTGCGTA	F	FBgn0058263	FBtr0113848	FBpp0112571	CG40263	MFS17
643	TAATACGACTCACTATAGGGAATATTTGCAGCCAAGGCAC	R	FBgn0058263	FBtr0113848	FBpp0112571	CG40263	MFS17
652	TAATACGACTCACTATAGGGTTTTGCCACGTCCTAAAACC	F	FBgn0058263	FBtr0113848	FBpp0112571	CG40263	MFS17
653	TAATACGACTCACTATAGGGAGTCACATCCGGTATCCTGC	R	FBgn0058263	FBtr0113848	FBpp0112571	CG40263	MFS17
338	TAATACGACTCACTATAGGGCTACAAGGTATCGGATACCAT	F	FBgn0260795	FBtr0301438	FBpp0290653	CG42575	dPit
339	TAATACGACTCACTATAGGGACCAGCAAAGAGAGACCAA	R	FBgn0260795	FBtr0301438	FBpp0290653	CG42575	dPit
340	TAATACGACTCACTATAGGGAAGCGCAAATATGGCTGTTT	F	FBgn0260795	FBtr0301438	FBpp0290653	CG42575	dPit
341	TAATACGACTCACTATAGGGGCGAGTACGAAGGCGATTAG	R	FBgn0260795	FBtr0301438	FBpp0290653	CG42575	dPit
342	TAATACGACTCACTATAGGGTGGTTTTTGTGGGTCATGTG	F	FBgn0260795	FBtr0301438	FBpp0290653	CG42575	dPit
343	TAATACGACTCACTATAGGGACAGCACGTACATCATTCCG	R	FBgn0260795	FBtr0301438	FBpp0290653	CG42575	dPit
348	CAAAAAGGCTGAGGATCTGC	F	FBgn0260795	FBtr0301438	FBpp0290653	CG42575	dPit
412	TAATACGACTCACTATAGGGATCGACCAAAGCCACAAAT	F	FBgn0260795	FBtr0301438	FBpp0290653	CG42575	dPit
413	TAATACGACTCACTATAGGGAAATCTCCGGAGTCTCCTCG	R	FBgn0260795	FBtr0301438	FBpp0290653	CG42575	dPit
414	TAATACGACTCACTATAGGGCAGACCGATAAGGAGACCCA	F	FBgn0260795	FBtr0301438	FBpp0290653	CG42575	dPit
415	TAATACGACTCACTATAGGGTTTGCTTGGCGTACACACAT	R	FBgn0260795	FBtr0301438	FBpp0290653	CG42575	dPit
349	CTCGATCAGAGGAACCTTGC	R	FBgn0260795	FBtr0301438	FBpp0290653	CG42575	dPit
693	TAATACGACTCACTATAGGGCTTGAGCCGAAGAGTTTTG	F	FBgn0260795	FBtr0301438	FBpp0290653	CG42575	dPit
694	TGAATGGCAATCTCTGTTCC	R	FBgn0260795	FBtr0301438	FBpp0290653	CG42575	dPit
