# Supplementary material for: Roles of Major Facilitator Superfamily Transporters in Phosphate Response in Drosophila
Source: PLoS One. 2012 Feb 16;7(2):e31730. doi: 10.1371/journal.pone.0031730 (PMC3280997; doi:10.1371/journal.pone.0031730)
Supplement: Table S2 — Tables of all blast hits S. cerevisiae vs. D. melanogaster (S2.1), D. melanogaster vs. D. melanogaster (S2.2), D. melanogaster vs. human (S2.3) with the following format. 1. Query ID (Ensembl). 2. Subject ID (Ensembl). 3. % identity between query and subject, 4. alignment length between query and subject, 5. mismatches between query and subject, 6. gap openings between query and subject, 7. query start, 8. query end, 9. subject start, 10. subject end, 11. e-value, 12. bit score. 13. query family ID. 14. subject family ID. (XLS) [file pone.0031730.s006.xls]

## Sheet: scer_dmel.txt
Supplemental Table S2-1 Blast of MFS transporters S. cerevisiae vs. D. melanogaster
1. Query protein id,	2. Subject protein id,	3. % identity,	4. alignment length,	5. mismatches,	6. gap openings,	7. q. start,	8. q. end,	9. s. start,	10. s. end,	11. e-value,	12. bit score	13. family id of query	14. family id of subject
YAL067C	FBpp0085628	23.23	155	102	5	232	383	128	268	0.002	35	15	1
YAL067C	FBpp0086261	26.9	145	95	4	186	325	118	256	0.083	29.3	15	1
YAL067C	FBpp0086260	26.9	145	95	4	186	325	105	243	0.083	29.3	15	-1
YAL067C	FBpp0077449	17.93	145	113	2	139	277	98	242	0.083	29.3	15	1
YAL067C	FBpp0288884	25.32	79	58	1	178	256	206	283	0.11	28.9	15	-1
YAL067C	FBpp0077146	22.66	128	76	6	203	324	106	216	0.11	28.9	15	1
YAL067C	FBpp0085628	28.3	53	32	1	269	315	383	435	0.19	28.1	15	1
YAL067C	FBpp0071805	27.87	61	36	2	411	469	394	448	0.54	26.6	15	-1
YAL067C	FBpp0112109	22	150	93	4	182	325	111	242	0.92	25.8	15	0
YAL067C	FBpp0112108	22	150	93	4	182	325	105	236	0.92	25.8	15	-1
YAL067C	FBpp0082450	29.23	65	37	3	88	146	286	347	1.2	25.4	15	0
YAL067C	FBpp0085819	31.43	35	21	1	88	119	195	229	1.6	25	15	-1
YAL067C	FBpp0085818	31.43	35	21	1	88	119	249	283	1.6	25	15	1
YAL067C	FBpp0086060	26.32	57	42	0	494	550	308	364	2	24.6	15	0
YAL067C	FBpp0077274	28.95	38	27	0	62	99	234	271	2.7	24.3	15	0
YAL067C	FBpp0076231	34.29	35	22	1	352	385	366	400	3.5	23.9	15	16
YAL067C	FBpp0070921	31.58	38	20	1	416	447	315	352	4.6	23.5	15	18
YAL067C	FBpp0288424	27.42	62	45	0	215	276	182	243	6	23.1	15	1
YAL067C	FBpp0289377	37.5	32	20	0	405	436	39	70	6	23.1	15	-1
YAL067C	FBpp0271871	37.5	32	20	0	405	436	39	70	6	23.1	15	22
YAL067C	FBpp0271870	37.5	32	20	0	405	436	39	70	6	23.1	15	-1
YAL067C	FBpp0288885	24.59	61	46	0	178	238	206	266	7.8	22.7	15	0
YAL067C	FBpp0085814	32.35	34	23	0	298	331	203	236	7.8	22.7	15	1
YAL067C	FBpp0085815	32.35	34	23	0	298	331	187	220	7.8	22.7	15	-1
YBR008C	FBpp0083983	31.33	83	50	2	146	228	135	210	0.009	32.3	10	0
YBR008C	FBpp0083982	28.09	89	57	2	140	228	129	210	0.034	30.4	10	0
YBR008C	FBpp0288884	30	60	40	1	146	205	209	266	0.045	30	10	-1
YBR008C	FBpp0288885	30	60	40	1	146	205	209	266	0.045	30	10	0
YBR008C	FBpp0073555	22.75	211	145	6	91	285	335	543	0.22	27.7	10	1
YBR008C	FBpp0081121	24.53	159	101	6	372	525	282	426	0.29	27.3	10	0
YBR008C	FBpp0071807	22.4	125	75	4	377	479	146	270	0.29	27.3	10	1
YBR008C	FBpp0071692	31.43	35	24	0	511	545	392	426	0.38	26.9	10	6
YBR008C	FBpp0077083	22.22	189	130	5	309	493	243	418	0.64	26.2	10	1
YBR008C	FBpp0071692	28.12	64	42	2	99	160	348	409	0.84	25.8	10	6
YBR008C	FBpp0077623	27.42	62	45	0	145	206	111	172	0.84	25.8	10	1
YBR008C	FBpp0070377	32.56	43	26	1	122	164	142	181	0.84	25.8	10	4
YBR008C	FBpp0112368	23.19	69	53	0	168	236	81	149	1.1	25.4	10	-1
YBR008C	FBpp0288582	23.19	69	53	0	168	236	81	149	1.1	25.4	10	0
YBR008C	FBpp0085369	28	50	36	0	127	176	61	110	1.1	25.4	10	1
YBR008C	FBpp0070683	24.24	99	62	3	127	225	98	183	1.1	25.4	10	1
YBR008C	FBpp0111892	23.15	108	75	3	107	209	48	152	1.4	25	10	0
YBR008C	FBpp0076737	19.2	125	86	4	409	533	139	248	1.9	24.6	10	0
YBR008C	FBpp0086261	22.22	99	64	2	127	225	108	193	2.4	24.3	10	1
YBR008C	FBpp0085642	34.21	38	25	0	136	173	439	476	2.4	24.3	10	0
YBR008C	FBpp0086260	22.22	99	64	2	127	225	95	180	2.4	24.3	10	-1
YBR008C	FBpp0086060	32.14	28	19	0	263	290	418	445	2.4	24.3	10	0
YBR008C	FBpp0071807	25.74	101	61	6	331	419	233	331	3.2	23.9	10	1
YBR008C	FBpp0079876	29.41	51	34	1	254	302	199	249	3.2	23.9	10	1
YBR008C	FBpp0289376	19.31	290	152	8	143	355	6	290	4.2	23.5	10	-1
YBR008C	FBpp0271698	19.31	290	152	8	143	355	6	290	4.2	23.5	10	0
YBR008C	FBpp0078522	28.57	49	31	1	178	222	185	233	5.4	23.1	10	0
YBR008C	FBpp0078522	29.73	37	26	0	169	205	200	236	7.1	22.7	10	0
YBR008C	FBpp0083297	30	40	28	0	315	354	349	388	7.1	22.7	10	-1
YBR008C	FBpp0083296	30	40	28	0	315	354	349	388	7.1	22.7	10	1
YBR008C	FBpp0086593	47.37	19	10	0	379	397	183	201	7.1	22.7	10	1
YBR008C	FBpp0070973	31.58	57	37	2	490	544	377	433	7.1	22.7	10	-1
YBR008C	FBpp0070974	31.58	57	37	2	490	544	377	433	7.1	22.7	10	0
YBR008C	FBpp0083217	35.14	37	22	1	341	375	221	257	9.3	22.3	10	-1
YBR008C	FBpp0083220	35.14	37	22	1	341	375	221	257	9.3	22.3	10	-1
YBR008C	FBpp0086878	42.86	21	12	0	363	383	162	182	9.3	22.3	10	0
YBR008C	FBpp0083219	35.14	37	22	1	341	375	221	257	9.3	22.3	10	-1
YBR008C	FBpp0079966	25	60	44	1	99	157	358	417	9.3	22.3	10	6
YBR008C	FBpp0083218	35.14	37	22	1	341	375	221	257	9.3	22.3	10	0
YBR008C	FBpp0086928	23.4	141	92	7	101	231	360	494	9.3	22.3	10	0
YBR043C	FBpp0085408	23.65	148	100	5	24	164	403	544	0.002	34.7	10	4
YBR043C	FBpp0083983	25.64	78	55	1	131	205	113	190	0.004	33.9	10	0
YBR043C	FBpp0085408	33.33	51	28	1	562	612	530	574	0.026	31.2	10	4
YBR043C	FBpp0072106	27.96	93	56	3	113	205	73	154	0.075	29.6	10	0
YBR043C	FBpp0289376	24.04	104	70	3	107	205	19	118	0.22	28.1	10	-1
YBR043C	FBpp0271698	24.04	104	70	3	107	205	19	118	0.22	28.1	10	0
YBR043C	FBpp0090963	24.42	86	54	3	84	159	371	455	0.63	26.6	10	-1
YBR043C	FBpp0090962	24.42	86	54	3	84	159	371	455	0.63	26.6	10	19
YBR043C	FBpp0090961	24.42	86	54	3	84	159	371	455	0.63	26.6	10	-1
YBR043C	FBpp0082730	25.45	55	41	0	151	205	138	192	0.83	26.2	10	0
YBR043C	FBpp0083982	20.51	78	59	1	131	205	113	190	1.1	25.8	10	0
YBR043C	FBpp0077866	20.43	93	69	1	223	310	136	228	1.4	25.4	10	7
YBR043C	FBpp0112368	29.27	41	29	0	163	203	74	114	2.4	24.6	10	-1
YBR043C	FBpp0288582	29.27	41	29	0	163	203	74	114	2.4	24.6	10	0
YBR043C	FBpp0112301	25.18	139	80	5	521	657	76	192	4.1	23.9	10	0
YBR043C	FBpp0113136	40.91	22	13	0	556	577	344	365	4.1	23.9	10	0
YBR043C	FBpp0087178	28.97	107	63	4	351	449	314	415	4.1	23.9	10	0
YBR043C	FBpp0071804	28	50	35	1	622	670	275	324	5.4	23.5	10	1
YBR043C	FBpp0111892	29.17	48	34	0	151	198	322	369	7	23.1	10	0
YBR043C	FBpp0072149	29.55	88	60	2	121	206	2	89	7	23.1	10	-1
YBR043C	FBpp0072148	29.55	88	60	2	121	206	75	162	7	23.1	10	0
YBR043C	FBpp0082135	29.63	54	30	1	585	638	173	218	9.2	22.7	10	4
YBR043C	FBpp0086445	32.14	28	19	0	552	579	84	111	9.2	22.7	10	0
YBR180W	FBpp0289376	28.83	163	103	4	140	291	50	210	1e-07	48.9	10	-1
YBR180W	FBpp0112368	28.36	134	91	3	161	291	69	200	1e-07	48.9	10	-1
YBR180W	FBpp0271698	28.83	163	103	4	140	291	50	210	1e-07	48.9	10	0
YBR180W	FBpp0288582	28.36	134	91	3	161	291	69	200	1e-07	48.9	10	0
YBR180W	FBpp0070921	27.33	150	103	3	155	300	107	254	5e-07	46.6	10	18
YBR180W	FBpp0083412	30.41	148	90	6	153	292	118	260	1e-06	45.1	10	7
YBR180W	FBpp0083982	23.81	147	106	3	153	299	135	275	2e-06	44.7	10	0
YBR180W	FBpp0288885	26.38	163	96	4	169	312	459	616	5e-06	43.1	10	0
YBR180W	FBpp0080090	25	148	108	2	140	285	82	228	7e-06	42.7	10	1
YBR180W	FBpp0083983	25.75	167	111	5	144	309	125	279	2e-05	41.2	10	0
YBR180W	FBpp0088551	20.38	157	123	2	137	293	141	295	3e-05	40.4	10	-1
YBR180W	FBpp0088550	20.38	157	123	2	137	293	141	295	3e-05	40.4	10	-1
YBR180W	FBpp0088549	20.38	157	123	2	137	293	141	295	3e-05	40.4	10	17
YBR180W	FBpp0088548	20.38	157	123	2	137	293	141	295	3e-05	40.4	10	-1
YBR180W	FBpp0088552	20.38	157	123	2	137	293	141	295	3e-05	40.4	10	-1
YBR180W	FBpp0112301	28.85	104	69	2	159	260	375	475	6e-05	39.7	10	0
YBR180W	FBpp0085628	24.84	161	108	5	131	287	53	204	6e-05	39.7	10	1
YBR180W	FBpp0084181	26.72	131	88	4	161	289	390	514	8e-05	39.3	10	0
YBR180W	FBpp0088608	21.26	174	120	4	145	304	26	196	0.0001	38.5	10	0
YBR180W	FBpp0070945	30.4	125	79	4	171	293	510	628	0.0001	38.5	10	-1
YBR180W	FBpp0070944	30.4	125	79	4	171	293	510	628	0.0001	38.5	10	-1
YBR180W	FBpp0070946	30.4	125	79	4	171	293	510	628	0.0001	38.5	10	0
YBR180W	FBpp0072149	19.92	256	168	6	140	389	20	244	0.0003	37.4	10	-1
YBR180W	FBpp0072148	19.92	256	168	6	140	389	93	317	0.0003	37.4	10	0
YBR180W	FBpp0112046	25	180	103	8	127	292	268	429	0.0007	36.2	10	-1
YBR180W	FBpp0112045	25	180	103	8	127	292	268	429	0.0007	36.2	10	7
YBR180W	FBpp0082135	25.17	143	100	4	148	288	333	470	0.0007	36.2	10	4
YBR180W	FBpp0072978	25	180	103	8	127	292	243	404	0.0007	36.2	10	-1
YBR180W	FBpp0072979	25	180	103	8	127	292	243	404	0.0007	36.2	10	-1
YBR180W	FBpp0072977	25	180	103	8	127	292	51	212	0.0007	36.2	10	-1
YBR180W	FBpp0070683	22.76	123	92	2	172	291	123	245	0.0007	36.2	10	1
YBR180W	FBpp0072490	22.49	169	127	3	129	294	586	753	0.0007	36.2	10	4
YBR180W	FBpp0070945	20.36	329	224	9	134	436	175	491	0.0009	35.8	10	-1
YBR180W	FBpp0070944	20.36	329	224	9	134	436	175	491	0.0009	35.8	10	-1
YBR180W	FBpp0070946	20.36	329	224	9	134	436	175	491	0.0009	35.8	10	0
YBR180W	FBpp0081788	19.55	179	126	3	134	299	83	256	0.0009	35.8	10	0
YBR180W	FBpp0087179	25	140	94	5	162	299	85	215	0.001	35.4	10	-1
YBR180W	FBpp0087178	25	140	94	5	162	299	453	583	0.001	35.4	10	0
YBR180W	FBpp0288424	20.81	197	138	5	147	327	139	333	0.001	35.4	10	1
YBR180W	FBpp0072106	23.23	155	112	4	135	289	81	228	0.001	35.4	10	0
YBR180W	FBpp0085819	18.79	298	205	6	140	432	13	278	0.001	35	10	-1
YBR180W	FBpp0085818	18.79	298	205	6	140	432	67	332	0.001	35	10	1
YBR180W	FBpp0085819	24.34	152	105	3	175	316	288	439	0.002	34.7	10	-1
YBR180W	FBpp0085818	24.34	152	105	3	175	316	342	493	0.002	34.7	10	1
YBR180W	FBpp0081790	20.11	179	131	3	134	302	53	229	0.002	34.7	10	0
YBR180W	FBpp0081789	20.11	179	131	3	134	302	53	229	0.002	34.7	10	-1
YBR180W	FBpp0087856	20.89	158	116	3	136	284	55	212	0.002	34.3	10	0
YBR180W	FBpp0070178	25.4	126	92	2	164	288	100	224	0.002	34.3	10	0
YBR180W	FBpp0086261	21.19	151	112	3	140	283	100	250	0.003	33.9	10	1
YBR180W	FBpp0086260	21.19	151	112	3	140	283	87	237	0.003	33.9	10	-1
YBR180W	FBpp0077449	26.14	88	65	0	349	436	307	394	0.003	33.9	10	1
YBR180W	FBpp0076737	22.43	107	75	2	212	314	436	538	0.003	33.9	10	0
YBR180W	FBpp0087855	22.44	156	114	3	149	298	94	248	0.004	33.5	10	0
YBR180W	FBpp0288885	26.97	152	96	5	153	299	209	350	0.006	33.1	10	0
YBR180W	FBpp0077866	21.31	183	128	5	127	303	39	211	0.007	32.7	10	7
YBR180W	FBpp0073555	21.67	120	88	2	167	280	161	280	0.012	32	10	1
YBR180W	FBpp0085814	23.31	133	100	1	140	270	76	208	0.021	31.2	10	1
YBR180W	FBpp0085815	23.31	133	100	1	140	270	60	192	0.021	31.2	10	-1
YBR180W	FBpp0077077	23.97	146	101	6	145	287	315	453	0.021	31.2	10	9
YBR180W	FBpp0084181	23.58	106	79	2	155	260	86	189	0.027	30.8	10	0
YBR180W	FBpp0090963	26.32	76	55	1	185	259	275	350	0.027	30.8	10	-1
YBR180W	FBpp0090962	26.32	76	55	1	185	259	275	350	0.027	30.8	10	19
YBR180W	FBpp0112386	25.17	151	107	3	149	299	177	321	0.027	30.8	10	-1
YBR180W	FBpp0112387	25.17	151	107	3	149	299	216	360	0.027	30.8	10	0
YBR180W	FBpp0090961	26.32	76	55	1	185	259	275	350	0.027	30.8	10	-1
YBR180W	FBpp0082730	25.61	82	61	0	153	234	137	218	0.027	30.8	10	0
YBR180W	FBpp0112301	24	150	100	5	147	289	64	206	0.036	30.4	10	0
YBR180W	FBpp0083191	25.17	151	94	8	153	296	112	250	0.036	30.4	10	0
YBR180W	FBpp0076594	26.24	141	94	6	145	282	309	442	0.047	30	10	9
YBR180W	FBpp0112153	20.59	170	117	4	137	299	200	358	0.061	29.6	10	-1
YBR180W	FBpp0085230	21.62	148	92	6	182	317	331	466	0.061	29.6	10	-1
YBR180W	FBpp0082707	20.59	170	117	4	137	299	264	422	0.061	29.6	10	0
YBR180W	FBpp0085642	25.36	138	84	5	162	291	353	479	0.061	29.6	10	0
YBR180W	FBpp0085229	21.62	148	92	6	182	317	331	466	0.061	29.6	10	1
YBR180W	FBpp0087701	25.15	163	108	6	141	292	124	283	0.08	29.3	10	3
YBR180W	FBpp0085369	22.95	61	42	2	221	276	366	426	0.08	29.3	10	1
YBR180W	FBpp0085319	24.8	125	91	3	149	271	95	218	0.1	28.9	10	-1
YBR180W	FBpp0085318	24.8	125	91	3	149	271	165	288	0.1	28.9	10	0
YBR180W	FBpp0077865	24.46	139	74	6	167	292	81	201	0.14	28.5	10	7
YBR180W	FBpp0071805	20.53	151	91	4	129	276	303	427	0.14	28.5	10	-1
YBR180W	FBpp0087702	25.71	140	92	5	164	292	14	152	0.18	28.1	10	-1
YBR180W	FBpp0086878	26.83	82	59	1	153	234	167	247	0.18	28.1	10	0
YBR180W	FBpp0077268	34.09	44	29	0	254	297	272	315	0.18	28.1	10	0
YBR180W	FBpp0086928	22.9	131	87	4	164	291	407	526	0.23	27.7	10	0
YBR180W	FBpp0083217	27.21	136	77	5	169	292	377	502	0.3	27.3	10	-1
YBR180W	FBpp0083220	27.21	136	77	5	169	292	377	502	0.3	27.3	10	-1
YBR180W	FBpp0083219	27.21	136	77	5	169	292	377	502	0.3	27.3	10	-1
YBR180W	FBpp0083218	27.21	136	77	5	169	292	377	502	0.3	27.3	10	0
YBR180W	FBpp0085814	22.82	149	102	4	175	319	349	488	0.4	26.9	10	1
YBR180W	FBpp0085815	22.82	149	102	4	175	319	333	472	0.4	26.9	10	-1
YBR180W	FBpp0112572	23.2	125	91	3	149	272	96	216	0.4	26.9	10	-1
YBR180W	FBpp0112571	23.2	125	91	3	149	272	96	216	0.4	26.9	10	1
YBR180W	FBpp0112573	23.2	125	91	3	149	272	31	151	0.4	26.9	10	-1
YBR180W	FBpp0086662	19.86	146	104	5	167	310	537	671	0.4	26.9	10	-1
YBR180W	FBpp0086661	19.86	146	104	5	167	310	537	671	0.4	26.9	10	-1
YBR180W	FBpp0086663	19.86	146	104	5	167	310	537	671	0.4	26.9	10	4
YBR180W	FBpp0071801	21.13	71	53	1	219	286	373	443	0.4	26.9	10	1
YBR180W	FBpp0087701	24.38	160	106	5	151	296	354	512	0.52	26.6	10	3
YBR180W	FBpp0087702	24.38	160	106	5	151	296	223	381	0.52	26.6	10	-1
YBR180W	FBpp0088616	26.21	103	73	2	157	259	60	159	0.52	26.6	10	-1
YBR180W	FBpp0088617	26.21	103	73	2	157	259	60	159	0.52	26.6	10	0
YBR180W	FBpp0082450	25	136	81	5	167	291	376	501	0.52	26.6	10	0
YBR180W	FBpp0077864	24.46	139	74	6	167	292	81	201	0.52	26.6	10	7
YBR180W	FBpp0080925	37.5	32	20	0	161	192	191	222	0.68	26.2	10	0
YBR180W	FBpp0080924	37.5	32	20	0	161	192	117	148	0.68	26.2	10	-1
YBR180W	FBpp0085369	25.93	54	40	0	230	283	145	198	0.88	25.8	10	1
YBR180W	FBpp0071805	27.03	37	27	0	230	266	146	182	0.88	25.8	10	-1
YBR180W	FBpp0083600	20.77	130	81	4	162	282	186	302	0.88	25.8	10	-1
YBR180W	FBpp0083599	20.77	130	81	4	162	282	186	302	0.88	25.8	10	0
YBR180W	FBpp0071806	27.03	37	27	0	230	266	146	182	0.88	25.8	10	1
YBR180W	FBpp0288582	30.23	43	30	0	218	260	397	439	1.2	25.4	10	0
YBR180W	FBpp0077623	15.47	278	189	5	165	432	115	356	1.2	25.4	10	1
YBR180W	FBpp0071806	21.21	132	78	3	129	260	303	408	1.5	25	10	1
YBR180W	FBpp0077272	31.03	29	20	0	237	265	290	318	1.5	25	10	0
YBR180W	FBpp0071802	26.09	46	34	0	215	260	363	408	1.5	25	10	1
YBR180W	FBpp0074451	23.94	259	142	13	141	387	78	293	2	24.6	10	4
YBR180W	FBpp0083191	40	35	19	1	482	514	405	439	2.6	24.3	10	0
YBR180W	FBpp0083086	30.56	36	25	0	161	196	200	235	2.6	24.3	10	19
YBR180W	FBpp0086445	27.91	86	51	2	161	238	100	182	2.6	24.3	10	0
YBR180W	FBpp0071804	21.01	138	95	5	159	285	64	198	2.6	24.3	10	1
YBR180W	FBpp0071803	22.05	127	85	5	165	280	58	181	3.4	23.9	10	1
YBR180W	FBpp0077268	20.37	108	79	2	157	259	68	173	4.4	23.5	10	0
YBR180W	FBpp0113090	19.58	143	95	4	164	292	109	245	4.4	23.5	10	3
YBR180W	FBpp0071804	28.57	70	39	3	218	276	358	427	5.7	23.1	10	1
YBR180W	FBpp0071803	18.46	65	50	1	215	276	351	415	5.7	23.1	10	1
YBR180W	FBpp0087925	21.74	69	54	0	202	270	118	186	5.7	23.1	10	1
YBR180W	FBpp0086060	31.91	47	27	1	215	261	56	97	5.7	23.1	10	0
YBR180W	FBpp0071692	23.29	73	53	1	361	433	347	416	5.7	23.1	10	6
YBR180W	FBpp0075164	20.97	124	74	5	155	254	624	747	7.5	22.7	10	3
YBR180W	FBpp0075162	20.97	124	74	5	155	254	336	459	7.5	22.7	10	-1
YBR180W	FBpp0075160	20.97	124	74	5	155	254	335	458	7.5	22.7	10	-1
YBR180W	FBpp0075163	20.97	124	74	5	155	254	334	457	7.5	22.7	10	-1
YBR180W	FBpp0075161	20.97	124	74	5	155	254	336	459	7.5	22.7	10	-1
YBR180W	FBpp0071807	21.21	66	52	0	367	432	240	305	7.5	22.7	10	1
YBR180W	FBpp0083191	29.11	79	49	2	168	239	359	437	9.8	22.3	10	0
YBR180W	FBpp0077268	26.19	42	31	0	483	524	22	63	9.8	22.3	10	0
YBR180W	FBpp0083217	21.05	152	107	5	153	300	125	267	9.8	22.3	10	-1
YBR180W	FBpp0083220	21.05	152	107	5	153	300	125	267	9.8	22.3	10	-1
YBR180W	FBpp0083219	21.05	152	107	5	153	300	125	267	9.8	22.3	10	-1
YBR180W	FBpp0083218	21.05	152	107	5	153	300	125	267	9.8	22.3	10	0
YBR180W	FBpp0071692	28	25	18	0	279	303	259	283	9.8	22.3	10	6
YBR180W	FBpp0083297	20.63	63	48	1	382	442	289	351	9.8	22.3	10	-1
YBR180W	FBpp0083296	20.63	63	48	1	382	442	289	351	9.8	22.3	10	1
YBR180W	FBpp0070973	32.5	40	26	1	500	538	422	461	9.8	22.3	10	-1
YBR180W	FBpp0070974	32.5	40	26	1	500	538	422	461	9.8	22.3	10	0
YBR241C	FBpp0111822	29.07	485	305	11	18	486	7	468	2e-46	177	0	-1
YBR241C	FBpp0072512	29.07	485	305	11	18	486	7	468	2e-46	177	0	-1
YBR241C	FBpp0072513	29.07	485	305	11	18	486	7	468	2e-46	177	0	-1
YBR241C	FBpp0111824	28.99	483	304	11	20	486	96	555	4e-46	176	0	-1
YBR241C	FBpp0111823	28.66	492	305	11	18	486	7	475	1e-45	174	0	-1
YBR241C	FBpp0072511	26.84	380	245	9	20	388	254	611	4e-35	139	0	0
YBR241C	FBpp0112109	28.19	408	271	4	80	479	98	491	4e-33	132	0	0
YBR241C	FBpp0112108	28.19	408	271	4	80	479	92	485	4e-33	132	0	-1
YBR241C	FBpp0085319	27.07	495	322	13	2	478	18	491	2e-32	130	0	-1
YBR241C	FBpp0085318	27.33	483	312	13	14	478	100	561	2e-31	127	0	0
YBR241C	FBpp0087856	26.8	485	314	13	16	478	8	473	7e-31	125	0	0
YBR241C	FBpp0087857	24.31	473	314	9	24	478	12	458	4e-29	119	0	0
YBR241C	FBpp0087179	27.23	481	296	13	15	479	19	461	3e-28	116	0	-1
YBR241C	FBpp0087178	27.08	480	296	13	16	479	388	829	5e-28	115	0	0
YBR241C	FBpp0075675	27.54	414	258	9	86	479	58	449	9e-26	108	0	-1
YBR241C	FBpp0075673	27.54	414	258	9	86	479	58	449	9e-26	108	0	-1
YBR241C	FBpp0075674	27.54	414	258	9	86	479	126	517	9e-26	108	0	0
YBR241C	FBpp0087855	24.95	473	320	11	22	478	36	489	2e-25	107	0	0
YBR241C	FBpp0088616	27.68	401	268	8	85	479	47	431	6e-25	105	0	-1
YBR241C	FBpp0088617	27.68	401	268	8	85	479	47	431	6e-25	105	0	0
YBR241C	FBpp0087180	27.48	404	263	10	90	479	74	461	3e-24	103	0	0
YBR241C	FBpp0087181	27.48	404	263	10	90	479	19	406	3e-24	103	0	-1
YBR241C	FBpp0086060	29.2	411	264	8	82	479	47	443	2e-21	94	0	0
YBR241C	FBpp0078291	24.2	405	286	5	82	477	84	476	3e-19	87	0	-1
YBR241C	FBpp0078293	24.2	405	286	5	82	477	84	476	3e-19	87	0	-1
YBR241C	FBpp0078292	24.2	405	286	5	82	477	84	476	3e-19	87	0	0
YBR241C	FBpp0081121	24.25	301	220	4	82	378	30	326	4e-16	76.6	0	0
YBR241C	FBpp0077272	24.15	294	206	7	82	365	50	336	8e-16	75.5	0	0
YBR241C	FBpp0070973	24.06	399	281	9	96	479	100	491	9e-15	72	0	-1
YBR241C	FBpp0070974	24.06	399	281	9	96	479	100	491	9e-15	72	0	0
YBR241C	FBpp0072149	23.45	290	211	4	90	378	31	310	2e-14	70.9	0	-1
YBR241C	FBpp0072148	23.45	290	211	4	90	378	104	383	2e-14	70.9	0	0
YBR241C	FBpp0086445	23.22	422	289	8	80	479	80	488	4e-12	63.2	0	0
YBR241C	FBpp0077274	24.73	283	204	5	85	366	67	341	5e-12	62.8	0	0
YBR241C	FBpp0085642	28.85	156	108	1	92	247	113	265	6e-11	59.3	0	0
YBR241C	FBpp0112370	26.2	229	150	6	145	366	119	335	2e-10	57.8	0	0
YBR241C	FBpp0077268	23.3	279	204	5	92	365	68	341	4e-10	56.6	0	0
YBR241C	FBpp0288885	25.52	290	200	7	92	378	209	485	5e-10	56.2	0	0
YBR241C	FBpp0077275	25.85	236	147	8	144	366	121	341	7e-10	55.8	0	0
YBR241C	FBpp0083983	20.33	305	230	6	92	394	135	428	9e-10	55.5	0	0
YBR241C	FBpp0083982	21.22	311	226	8	92	394	135	434	9e-10	55.5	0	0
YBR241C	FBpp0112153	26	150	108	1	90	239	216	362	1e-09	55.1	0	-1
YBR241C	FBpp0082707	26	150	108	1	90	239	280	426	1e-09	55.1	0	0
YBR241C	FBpp0076737	21.71	327	229	8	56	378	117	420	6e-09	52.8	0	0
YBR241C	FBpp0083193	22.55	337	226	8	58	390	91	396	2e-08	50.8	0	0
YBR241C	FBpp0083985	23.58	386	261	12	22	400	107	465	3e-08	50.4	0	0
YBR241C	FBpp0271725	23.29	249	175	5	58	305	84	317	7e-07	45.8	0	0
YBR241C	FBpp0113136	24.02	179	133	2	84	261	227	403	1e-06	45.1	0	0
YBR241C	FBpp0083258	23.49	149	108	4	145	292	223	366	2e-06	44.3	0	0
YBR241C	FBpp0081118	23.24	241	173	6	145	383	113	343	6e-06	42.7	0	0
YBR241C	FBpp0081119	23.24	241	173	6	145	383	93	323	6e-06	42.7	0	-1
YBR241C	FBpp0082730	21.45	317	225	7	90	396	135	437	8e-06	42.4	0	0
YBR241C	FBpp0086928	21.15	279	206	5	93	368	160	427	2e-05	40.8	0	0
YBR241C	FBpp0078124	24.07	324	215	9	90	400	165	470	2e-05	40.8	0	0
YBR241C	FBpp0112386	19.69	320	227	9	49	365	142	434	3e-05	40.4	0	-1
YBR241C	FBpp0112387	19.69	320	227	9	49	365	181	473	3e-05	40.4	0	0
YBR241C	FBpp0070945	26.42	193	122	3	88	261	190	381	3e-05	40.4	0	-1
YBR241C	FBpp0070944	26.42	193	122	3	88	261	190	381	3e-05	40.4	0	-1
YBR241C	FBpp0070946	26.42	193	122	3	88	261	190	381	3e-05	40.4	0	0
YBR241C	FBpp0081489	20.78	231	166	6	147	366	158	382	4e-05	40	0	0
YBR241C	FBpp0078128	23.86	285	185	8	90	365	179	440	6e-05	39.3	0	0
YBR241C	FBpp0083600	25.25	202	127	7	58	247	141	330	8e-05	38.9	0	-1
YBR241C	FBpp0086878	20.7	314	230	8	90	394	165	468	8e-05	38.9	0	0
YBR241C	FBpp0083599	25.25	202	127	7	58	247	141	330	8e-05	38.9	0	0
YBR241C	FBpp0072106	28.57	161	110	4	82	240	89	246	0.0001	38.1	0	0
YBR241C	FBpp0083194	20.85	211	163	2	92	301	125	332	0.0002	37.4	0	0
YBR241C	FBpp0081120	37.93	58	34	1	145	202	113	168	0.0004	36.6	0	-1
YBR241C	FBpp0077271	17.93	290	221	6	90	375	61	337	0.0007	35.8	0	0
YBR241C	FBpp0289376	23.49	166	111	4	96	248	66	228	0.002	34.7	0	-1
YBR241C	FBpp0271698	23.49	166	111	4	96	248	66	228	0.002	34.7	0	0
YBR241C	FBpp0080925	22.04	313	226	7	97	400	188	491	0.002	34.7	0	0
YBR241C	FBpp0080924	22.04	313	226	7	97	400	114	417	0.002	34.7	0	-1
YBR241C	FBpp0079876	21.89	169	123	3	88	251	86	250	0.003	33.9	0	1
YBR241C	FBpp0078522	20.59	102	78	1	145	246	212	310	0.005	33.1	0	0
YBR241C	FBpp0082452	22.78	158	115	3	92	248	126	277	0.006	32.7	0	0
YBR241C	FBpp0080090	21.38	145	107	3	83	224	86	226	0.008	32.3	0	1
YBR241C	FBpp0112368	23.31	133	96	2	106	233	75	206	0.018	31.2	0	-1
YBR241C	FBpp0288582	23.31	133	96	2	106	233	75	206	0.018	31.2	0	0
YBR241C	FBpp0083217	20.95	296	206	8	84	368	115	393	0.023	30.8	0	-1
YBR241C	FBpp0083220	20.95	296	206	8	84	368	115	393	0.023	30.8	0	-1
YBR241C	FBpp0083219	20.95	296	206	8	84	368	115	393	0.023	30.8	0	-1
YBR241C	FBpp0083218	20.95	296	206	8	84	368	115	393	0.023	30.8	0	0
YBR241C	FBpp0083412	25.23	111	82	1	88	198	114	223	0.039	30	0	7
YBR241C	FBpp0113045	19.88	171	133	2	92	261	126	293	0.051	29.6	0	0
YBR241C	FBpp0082450	22.22	189	141	4	92	277	127	312	0.067	29.3	0	0
YBR241C	FBpp0087664	29.03	62	40	1	321	378	106	167	0.087	28.9	0	3
YBR241C	FBpp0288640	30	60	41	1	339	398	96	154	0.15	28.1	0	3
YBR241C	FBpp0081788	24.47	94	51	1	147	240	188	261	0.15	28.1	0	0
YBR241C	FBpp0087664	24.14	145	97	4	95	227	128	271	0.19	27.7	0	3
YBR241C	FBpp0113090	27.71	83	55	2	320	398	78	159	0.19	27.7	0	3
YBR241C	FBpp0087701	25.55	137	79	5	100	219	142	272	0.19	27.7	0	3
YBR241C	FBpp0087702	25.55	137	79	5	100	219	11	141	0.19	27.7	0	-1
YBR241C	FBpp0087701	32.65	49	29	1	321	365	115	163	0.25	27.3	0	3
YBR241C	FBpp0111892	28.79	66	43	1	333	398	380	441	0.25	27.3	0	0
YBR241C	FBpp0087665	25.74	101	61	5	306	395	81	178	0.25	27.3	0	3
YBR241C	FBpp0112259	22.97	148	97	4	86	219	413	557	0.33	26.9	0	19
YBR241C	FBpp0076594	29.69	64	40	2	322	380	383	446	0.33	26.9	0	9
YBR241C	FBpp0077623	22.12	113	84	2	145	256	167	276	0.33	26.9	0	1
YBR241C	FBpp0085814	21.11	180	129	5	90	259	87	263	0.43	26.6	0	1
YBR241C	FBpp0085815	21.11	180	129	5	90	259	71	247	0.43	26.6	0	-1
YBR241C	FBpp0086261	20.94	191	135	6	58	241	85	266	0.43	26.6	0	1
YBR241C	FBpp0086260	20.94	191	135	6	58	241	72	253	0.43	26.6	0	-1
YBR241C	FBpp0288582	31.11	45	31	0	351	395	418	462	0.74	25.8	0	0
YBR241C	FBpp0288424	22.31	130	96	2	90	214	143	272	0.74	25.8	0	1
YBR241C	FBpp0083191	23.61	144	104	3	92	233	112	251	0.74	25.8	0	0
YBR241C	FBpp0083412	34.55	55	29	2	328	376	104	157	0.96	25.4	0	7
YBR241C	FBpp0288884	25	84	60	1	92	172	209	292	0.96	25.4	0	-1
YBR241C	FBpp0086593	19.67	183	123	7	97	263	91	265	1.3	25	0	1
YBR241C	FBpp0113090	40.74	27	16	0	89	115	95	121	1.6	24.6	0	3
YBR241C	FBpp0083982	25.71	70	46	2	151	215	101	169	2.1	24.3	0	0
YBR241C	FBpp0111892	25.45	165	110	4	83	235	82	245	2.1	24.3	0	0
YBR241C	FBpp0083191	27.45	51	35	1	342	390	118	168	2.1	24.3	0	0
YBR241C	FBpp0077077	23.91	46	35	0	328	373	312	357	2.1	24.3	0	9
YBR241C	FBpp0087702	52.63	19	9	0	347	365	14	32	2.8	23.9	0	-1
YBR241C	FBpp0083086	24.32	74	47	2	322	386	79	152	2.8	23.9	0	19
YBR241C	FBpp0084181	25.56	90	44	3	333	399	68	157	2.8	23.9	0	0
YBR241C	FBpp0080090	50	20	9	1	88	106	373	392	3.7	23.5	0	1
YBR241C	FBpp0112018	27.91	43	26	1	21	63	111	148	3.7	23.5	0	-1
YBR241C	FBpp0083259	25.49	51	35	2	184	234	246	293	3.7	23.5	0	0
YBR241C	FBpp0071690	27.91	43	26	1	21	63	111	148	3.7	23.5	0	6
YBR241C	FBpp0083194	40.91	22	13	0	342	363	131	152	4.8	23.1	0	0
YBR241C	FBpp0288640	50	12	6	0	104	115	105	116	6.2	22.7	0	3
YBR241C	FBpp0087665	21.99	141	91	6	102	227	122	258	6.2	22.7	0	3
YBR241C	FBpp0086335	33.33	33	22	0	94	126	465	497	6.2	22.7	0	22
YBR241C	FBpp0077083	24.49	49	29	1	304	352	16	56	8.2	22.3	0	1
YBR293W	FBpp0070921	27.22	158	98	4	23	163	119	276	0.0009	35.4	2	18
YBR293W	FBpp0086060	22.15	149	99	2	6	148	54	191	0.006	32.7	2	0
YBR293W	FBpp0080090	32.08	53	30	2	84	133	173	222	0.01	32	2	1
YBR293W	FBpp0087856	31.58	38	26	0	103	140	83	120	0.038	30	2	0
YBR293W	FBpp0080925	24.68	77	56	2	256	332	246	320	0.049	29.6	2	0
YBR293W	FBpp0080924	24.68	77	56	2	256	332	172	246	0.049	29.6	2	-1
YBR293W	FBpp0112301	27.27	44	32	0	97	140	368	411	0.064	29.3	2	0
YBR293W	FBpp0085628	32.2	59	36	3	85	142	153	208	0.084	28.9	2	1
YBR293W	FBpp0072149	25.86	58	43	0	5	62	29	86	0.19	27.7	2	-1
YBR293W	FBpp0072148	25.86	58	43	0	5	62	102	159	0.19	27.7	2	0
YBR293W	FBpp0088608	35	40	26	0	103	142	38	77	0.24	27.3	2	0
YBR293W	FBpp0070945	22.58	155	106	4	6	148	191	343	0.24	27.3	2	-1
YBR293W	FBpp0070944	22.58	155	106	4	6	148	191	343	0.24	27.3	2	-1
YBR293W	FBpp0070946	22.58	155	106	4	6	148	191	343	0.24	27.3	2	0
YBR293W	FBpp0112018	30.77	52	33	3	249	299	438	487	0.42	26.6	2	-1
YBR293W	FBpp0087665	25.81	62	46	0	81	142	194	255	0.42	26.6	2	3
YBR293W	FBpp0085816	35.71	28	18	0	303	330	446	473	0.42	26.6	2	-1
YBR293W	FBpp0081121	21.32	136	101	2	4	137	35	166	0.42	26.6	2	0
YBR293W	FBpp0085817	35.71	28	18	0	303	330	446	473	0.42	26.6	2	1
YBR293W	FBpp0070178	38.46	52	29	1	3	54	86	134	0.42	26.6	2	0
YBR293W	FBpp0071690	30.77	52	33	3	249	299	438	487	0.42	26.6	2	6
YBR293W	FBpp0083086	24.29	70	49	1	86	155	184	249	0.71	25.8	2	19
YBR293W	FBpp0083086	34.15	41	25	1	301	339	268	308	0.71	25.8	2	19
YBR293W	FBpp0087855	20.31	128	96	3	26	148	115	241	0.93	25.4	2	0
YBR293W	FBpp0078128	24.17	120	86	3	20	138	192	307	0.93	25.4	2	0
YBR293W	FBpp0085319	38.89	36	21	1	91	126	93	127	1.2	25	2	-1
YBR293W	FBpp0085318	38.89	36	21	1	91	126	163	197	1.2	25	2	0
YBR293W	FBpp0074460	29.27	41	23	1	274	308	537	577	1.2	25	2	4
YBR293W	FBpp0071801	27.42	62	44	1	85	145	146	207	1.2	25	2	1
YBR293W	FBpp0087857	23.42	111	82	1	3	110	65	175	1.6	24.6	2	0
YBR293W	FBpp0083983	20.66	121	90	2	21	141	147	261	1.6	24.6	2	0
YBR293W	FBpp0083259	35.71	28	18	0	305	332	264	291	1.6	24.6	2	0
YBR293W	FBpp0071802	35.14	37	23	1	85	120	146	182	1.6	24.6	2	1
YBR293W	FBpp0073756	23.21	56	43	0	81	136	222	277	2.1	24.3	2	3
YBR293W	FBpp0087664	23.81	63	39	1	264	326	218	271	2.7	23.9	2	3
YBR293W	FBpp0076591	55.56	18	8	0	304	321	335	352	2.7	23.9	2	7
YBR293W	FBpp0071692	29.41	51	35	1	250	299	366	416	2.7	23.9	2	6
YBR293W	FBpp0070377	32.56	43	20	2	92	126	154	195	2.7	23.9	2	4
YBR293W	FBpp0090963	26.83	41	30	0	82	122	518	558	3.5	23.5	2	-1
YBR293W	FBpp0090962	26.83	41	30	0	82	122	518	558	3.5	23.5	2	19
YBR293W	FBpp0090961	26.83	41	30	0	82	122	518	558	3.5	23.5	2	-1
YBR293W	FBpp0076594	39.47	38	22	1	11	48	317	353	3.5	23.5	2	9
YBR293W	FBpp0083217	21.26	127	97	1	22	148	138	261	4.6	23.1	2	-1
YBR293W	FBpp0083220	21.26	127	97	1	22	148	138	261	4.6	23.1	2	-1
YBR293W	FBpp0083219	21.26	127	97	1	22	148	138	261	4.6	23.1	2	-1
YBR293W	FBpp0083985	29.03	31	22	0	22	52	182	212	4.6	23.1	2	0
YBR293W	FBpp0083218	21.26	127	97	1	22	148	138	261	4.6	23.1	2	0
YBR293W	FBpp0072149	34.21	38	24	1	279	316	33	69	6	22.7	2	-1
YBR293W	FBpp0072148	34.21	38	24	1	279	316	106	142	6	22.7	2	0
YBR293W	FBpp0086605	31.71	41	21	2	86	122	629	666	6	22.7	2	22
YBR293W	FBpp0085473	20.66	121	96	0	6	126	179	299	6	22.7	2	4
YBR293W	FBpp0086445	20	35	28	0	279	313	92	126	6	22.7	2	0
YBR293W	FBpp0090963	28.95	38	27	0	100	137	336	373	7.9	22.3	2	-1
YBR293W	FBpp0090962	28.95	38	27	0	100	137	336	373	7.9	22.3	2	19
YBR293W	FBpp0090961	28.95	38	27	0	100	137	336	373	7.9	22.3	2	-1
YBR293W	FBpp0112370	36.11	36	20	1	27	59	323	358	7.9	22.3	2	0
YBR293W	FBpp0113136	29.27	41	29	0	22	62	249	289	7.9	22.3	2	0
YBR293W	FBpp0077274	24.27	103	78	0	5	107	70	172	7.9	22.3	2	0
YCL069W	FBpp0088616	25.69	144	100	2	192	330	224	365	6e-05	39.3	2	-1
YCL069W	FBpp0088617	25.69	144	100	2	192	330	224	365	6e-05	39.3	2	0
YCL069W	FBpp0087180	25.62	160	105	4	202	352	260	414	0.007	32.3	2	0
YCL069W	FBpp0087181	25.62	160	105	4	202	352	205	359	0.007	32.3	2	-1
YCL069W	FBpp0078124	34.88	43	28	0	18	60	230	272	0.01	32	2	0
YCL069W	FBpp0070921	25.2	127	83	4	159	275	216	340	0.028	30.4	2	18
YCL069W	FBpp0087179	26.88	160	103	4	202	352	260	414	0.062	29.3	2	-1
YCL069W	FBpp0087178	26.88	160	103	4	202	352	628	782	0.062	29.3	2	0
YCL069W	FBpp0079876	30.77	39	24	1	48	86	186	221	0.18	27.7	2	1
YCL069W	FBpp0080090	30.77	39	27	0	48	86	191	229	0.24	27.3	2	1
YCL069W	FBpp0090963	27.08	48	29	1	38	85	528	569	0.31	26.9	2	-1
YCL069W	FBpp0090962	27.08	48	29	1	38	85	528	569	0.31	26.9	2	19
YCL069W	FBpp0090961	27.08	48	29	1	38	85	528	569	0.31	26.9	2	-1
YCL069W	FBpp0083412	29.27	41	29	0	20	60	182	222	0.31	26.9	2	7
YCL069W	FBpp0088551	27.78	54	36	2	35	86	237	289	0.4	26.6	2	-1
YCL069W	FBpp0088550	27.78	54	36	2	35	86	237	289	0.4	26.6	2	-1
YCL069W	FBpp0088549	27.78	54	36	2	35	86	237	289	0.4	26.6	2	17
YCL069W	FBpp0088548	27.78	54	36	2	35	86	237	289	0.4	26.6	2	-1
YCL069W	FBpp0088552	27.78	54	36	2	35	86	237	289	0.4	26.6	2	-1
YCL069W	FBpp0085628	30.65	62	35	2	41	98	390	447	0.4	26.6	2	1
YCL069W	FBpp0086878	41.18	34	19	1	21	53	233	266	0.53	26.2	2	0
YCL069W	FBpp0085319	28.89	45	32	0	40	84	95	139	0.9	25.4	2	-1
YCL069W	FBpp0085318	28.89	45	32	0	40	84	165	209	0.9	25.4	2	0
YCL069W	FBpp0112259	21.88	160	115	3	162	321	330	479	1.5	24.6	2	19
YCL069W	FBpp0070683	27.59	58	30	2	23	72	404	457	2.6	23.9	2	1
YCL069W	FBpp0083985	37.93	29	16	1	411	437	184	212	3.4	23.5	2	0
YCL069W	FBpp0086060	24.62	65	48	1	202	265	241	305	5.8	22.7	2	0
YCL069W	FBpp0078291	29.63	27	19	0	42	68	92	118	5.8	22.7	2	-1
YCL069W	FBpp0078293	29.63	27	19	0	42	68	92	118	5.8	22.7	2	-1
YCL069W	FBpp0078292	29.63	27	19	0	42	68	92	118	5.8	22.7	2	0
YCL069W	FBpp0090963	21.67	120	76	3	162	274	355	463	7.6	22.3	2	-1
YCL069W	FBpp0090962	21.67	120	76	3	162	274	355	463	7.6	22.3	2	19
YCL069W	FBpp0090961	21.67	120	76	3	162	274	355	463	7.6	22.3	2	-1
YCL069W	FBpp0085628	33.33	33	10	1	52	72	161	193	7.6	22.3	2	1
YCL069W	FBpp0076591	21.57	51	40	0	20	70	415	465	7.6	22.3	2	7
YCL069W	FBpp0087855	34.48	29	17	1	68	94	460	488	9.9	21.9	2	0
YCL069W	FBpp0112572	35.29	17	11	0	68	84	104	120	9.9	21.9	2	-1
YCL069W	FBpp0112571	35.29	17	11	0	68	84	104	120	9.9	21.9	2	1
YCL069W	FBpp0112573	35.29	17	11	0	68	84	39	55	9.9	21.9	2	-1
YCL069W	FBpp0086928	35	20	13	0	67	86	418	437	9.9	21.9	2	0
YCL069W	FBpp0070973	23.26	86	57	2	185	270	276	352	9.9	21.9	2	-1
YCL069W	FBpp0070974	23.26	86	57	2	185	270	276	352	9.9	21.9	2	0
YCL069W	FBpp0073756	16.67	126	85	2	170	275	267	392	9.9	21.9	2	3
YCL069W	FBpp0074452	22.92	48	37	0	294	341	417	464	9.9	21.9	2	4
YCL073C	FBpp0113136	19.61	153	103	5	101	248	235	372	0.001	35.8	2	0
YCL073C	FBpp0113045	23.03	152	97	6	108	254	132	268	0.039	30.4	2	0
YCL073C	FBpp0083194	23.03	152	97	5	108	254	131	267	0.039	30.4	2	0
YCL073C	FBpp0083191	20.25	163	111	3	106	256	116	271	0.086	29.3	2	0
YCL073C	FBpp0083983	18.75	176	121	6	86	252	112	274	0.15	28.5	2	0
YCL073C	FBpp0083297	25	68	42	2	192	258	419	478	0.19	28.1	2	-1
YCL073C	FBpp0083296	25	68	42	2	192	258	419	478	0.19	28.1	2	1
YCL073C	FBpp0070178	21.43	154	105	5	102	243	86	235	0.19	28.1	2	0
YCL073C	FBpp0070921	20.6	199	128	7	77	261	78	260	0.19	28.1	2	18
YCL073C	FBpp0112153	21.37	131	95	3	96	219	212	341	0.25	27.7	2	-1
YCL073C	FBpp0082707	21.37	131	95	3	96	219	276	405	0.25	27.7	2	0
YCL073C	FBpp0083985	23.53	136	83	5	118	248	185	304	0.25	27.7	2	0
YCL073C	FBpp0086605	23.33	60	43	1	366	422	130	189	0.33	27.3	2	22
YCL073C	FBpp0083982	19.73	147	104	6	107	252	141	274	0.56	26.6	2	0
YCL073C	FBpp0113090	24.24	66	44	1	86	151	88	147	0.95	25.8	2	3
YCL073C	FBpp0112018	37.5	40	25	0	59	98	255	294	0.95	25.8	2	-1
YCL073C	FBpp0071690	37.5	40	25	0	59	98	255	294	0.95	25.8	2	6
YCL073C	FBpp0083985	26.39	72	49	1	62	133	461	528	1.2	25.4	2	0
YCL073C	FBpp0077866	26.09	92	52	3	59	134	7	98	1.2	25.4	2	7
YCL073C	FBpp0112046	31.25	48	30	2	90	135	281	327	1.6	25	2	-1
YCL073C	FBpp0112045	31.25	48	30	2	90	135	281	327	1.6	25	2	7
YCL073C	FBpp0072978	31.25	48	30	2	90	135	256	302	1.6	25	2	-1
YCL073C	FBpp0072979	31.25	48	30	2	90	135	256	302	1.6	25	2	-1
YCL073C	FBpp0072977	31.25	48	30	2	90	135	64	110	1.6	25	2	-1
YCL073C	FBpp0085369	35.29	34	22	0	373	406	224	257	2.8	24.3	2	1
YCL073C	FBpp0083193	20.69	145	87	5	113	248	127	252	2.8	24.3	2	0
YCL073C	FBpp0079966	25.53	47	35	0	60	106	184	230	2.8	24.3	2	6
YCL073C	FBpp0087701	28.95	38	27	0	119	156	151	188	3.6	23.9	2	3
YCL073C	FBpp0087702	28.95	38	27	0	119	156	20	57	3.6	23.9	2	-1
YCL073C	FBpp0083217	19.18	146	98	4	108	248	131	261	3.6	23.9	2	-1
YCL073C	FBpp0083220	19.18	146	98	4	108	248	131	261	3.6	23.9	2	-1
YCL073C	FBpp0083219	19.18	146	98	4	108	248	131	261	3.6	23.9	2	-1
YCL073C	FBpp0083218	19.18	146	98	4	108	248	131	261	3.6	23.9	2	0
YCL073C	FBpp0071517	28.57	49	35	0	276	324	197	245	3.6	23.9	2	-1
YCL073C	FBpp0071515	28.57	49	35	0	276	324	197	245	3.6	23.9	2	-1
YCL073C	FBpp0071516	28.57	49	35	0	276	324	235	283	3.6	23.9	2	1
YCL073C	FBpp0078291	23.75	80	40	2	102	181	327	385	4.7	23.5	2	-1
YCL073C	FBpp0078293	23.75	80	40	2	102	181	327	385	4.7	23.5	2	-1
YCL073C	FBpp0078292	23.75	80	40	2	102	181	327	385	4.7	23.5	2	0
YCL073C	FBpp0071802	27.27	33	24	0	373	405	225	257	4.7	23.5	2	1
YCL073C	FBpp0111822	43.48	23	12	1	590	611	455	477	6.2	23.1	2	-1
YCL073C	FBpp0081121	18.97	116	75	2	103	199	38	153	6.2	23.1	2	0
YCL073C	FBpp0077083	21.1	109	74	4	148	256	381	477	6.2	23.1	2	1
YCL073C	FBpp0076737	31.37	51	30	1	221	266	34	84	6.2	23.1	2	0
YCL073C	FBpp0077146	32.61	46	27	1	111	156	79	120	6.2	23.1	2	1
YCL073C	FBpp0071804	30.3	33	23	0	373	405	225	257	6.2	23.1	2	1
YCL073C	FBpp0083297	27.27	22	16	0	524	545	80	101	8.1	22.7	2	-1
YCL073C	FBpp0083296	27.27	22	16	0	524	545	80	101	8.1	22.7	2	1
YCL073C	FBpp0085369	21	100	75	3	137	235	340	436	8.1	22.7	2	1
YCR023C	FBpp0083412	26.6	188	114	5	60	240	112	282	2e-11	61.6	20	7
YCR023C	FBpp0070945	23.48	264	179	9	15	275	149	392	4e-06	43.5	20	-1
YCR023C	FBpp0070944	23.48	264	179	9	15	275	149	392	4e-06	43.5	20	-1
YCR023C	FBpp0070946	23.48	264	179	9	15	275	149	392	4e-06	43.5	20	0
YCR023C	FBpp0081788	25.14	175	118	5	7	175	44	211	0.0001	38.9	20	0
YCR023C	FBpp0090963	24.32	111	83	1	62	171	240	350	0.002	34.7	20	-1
YCR023C	FBpp0090962	24.32	111	83	1	62	171	240	350	0.002	34.7	20	19
YCR023C	FBpp0090961	24.32	111	83	1	62	171	240	350	0.002	34.7	20	-1
YCR023C	FBpp0083983	20.15	134	101	2	40	173	112	239	0.003	33.9	20	0
YCR023C	FBpp0079876	31.88	69	44	1	62	127	86	154	0.006	33.1	20	1
YCR023C	FBpp0077268	21.15	156	111	4	24	173	26	175	0.01	32.3	20	0
YCR023C	FBpp0077272	23.15	108	81	2	62	168	56	162	0.013	32	20	0
YCR023C	FBpp0070178	23.81	105	78	2	62	165	85	188	0.013	32	20	0
YCR023C	FBpp0111892	23.81	105	79	1	69	173	386	489	0.023	31.2	20	0
YCR023C	FBpp0113136	26.15	65	48	0	59	123	229	293	0.029	30.8	20	0
YCR023C	FBpp0112573	19.55	179	128	6	16	180	204	380	0.029	30.8	20	-1
YCR023C	FBpp0083086	24.11	112	84	1	61	171	97	208	0.029	30.8	20	19
YCR023C	FBpp0083982	23.08	91	59	1	46	136	126	205	0.038	30.4	20	0
YCR023C	FBpp0071517	19.51	246	136	10	46	274	88	288	0.05	30	20	-1
YCR023C	FBpp0071515	19.51	246	136	10	46	274	88	288	0.05	30	20	-1
YCR023C	FBpp0071516	19.51	246	136	10	46	274	126	326	0.05	30	20	1
YCR023C	FBpp0288884	27.5	80	50	2	63	138	206	281	0.066	29.6	20	-1
YCR023C	FBpp0112301	19.74	152	110	3	17	165	31	173	0.066	29.6	20	0
YCR023C	FBpp0081790	23.76	101	75	2	73	172	79	178	0.086	29.3	20	0
YCR023C	FBpp0081789	23.76	101	75	2	73	172	79	178	0.086	29.3	20	-1
YCR023C	FBpp0070377	22.08	154	110	4	21	171	429	575	0.086	29.3	20	4
YCR023C	FBpp0088023	26.09	69	48	1	59	124	93	161	0.11	28.9	20	-1
YCR023C	FBpp0088024	26.09	69	48	1	59	124	93	161	0.11	28.9	20	-1
YCR023C	FBpp0088022	26.09	69	48	1	59	124	93	161	0.11	28.9	20	11
YCR023C	FBpp0075162	46.15	26	14	0	73	98	132	157	0.15	28.5	20	-1
YCR023C	FBpp0075163	46.15	26	14	0	73	98	130	155	0.15	28.5	20	-1
YCR023C	FBpp0075161	46.15	26	14	0	73	98	132	157	0.15	28.5	20	-1
YCR023C	FBpp0071801	27.94	68	46	2	63	127	64	131	0.15	28.5	20	1
YCR023C	FBpp0085473	19.71	137	96	5	4	136	126	252	0.19	28.1	20	4
YCR023C	FBpp0112368	33.33	42	26	2	64	104	60	100	0.25	27.7	20	-1
YCR023C	FBpp0088608	25	92	64	2	53	143	24	111	0.25	27.7	20	0
YCR023C	FBpp0288582	33.33	42	26	2	64	104	60	100	0.25	27.7	20	0
YCR023C	FBpp0112386	25.29	87	63	1	80	164	195	281	0.43	26.9	20	-1
YCR023C	FBpp0112387	25.29	87	63	1	80	164	234	320	0.43	26.9	20	0
YCR023C	FBpp0070683	23.28	116	86	1	59	171	96	211	0.43	26.9	20	1
YCR023C	FBpp0113090	25.49	102	66	2	80	171	112	213	0.56	26.6	20	3
YCR023C	FBpp0074453	42.86	42	17	2	488	526	93	130	0.56	26.6	20	4
YCR023C	FBpp0289376	20.72	111	81	2	14	123	16	120	0.73	26.2	20	-1
YCR023C	FBpp0271698	20.72	111	81	2	14	123	16	120	0.73	26.2	20	0
YCR023C	FBpp0085819	26.55	113	78	3	63	171	23	134	0.73	26.2	20	-1
YCR023C	FBpp0085818	26.55	113	78	3	63	171	77	188	0.73	26.2	20	1
YCR023C	FBpp0077274	25.93	54	40	0	62	115	307	360	0.73	26.2	20	0
YCR023C	FBpp0070973	26.25	80	52	2	53	127	83	160	0.73	26.2	20	-1
YCR023C	FBpp0070974	26.25	80	52	2	53	127	83	160	0.73	26.2	20	0
YCR023C	FBpp0085814	25.2	127	83	4	59	173	82	208	0.95	25.8	20	1
YCR023C	FBpp0085815	25.2	127	83	4	59	173	66	192	0.95	25.8	20	-1
YCR023C	FBpp0084181	22.64	106	80	2	75	179	92	196	0.95	25.8	20	0
YCR023C	FBpp0077275	27.18	103	69	4	87	185	90	190	0.95	25.8	20	0
YCR023C	FBpp0074452	25.56	90	63	2	95	183	496	582	0.95	25.8	20	4
YCR023C	FBpp0112301	21.74	69	53	1	467	534	22	90	1.6	25	20	0
YCR023C	FBpp0288640	42.31	26	15	0	80	105	107	132	1.6	25	20	3
YCR023C	FBpp0071806	25.32	79	56	2	52	127	53	131	1.6	25	20	1
YCR023C	FBpp0071805	25.32	79	56	2	52	127	53	131	1.6	25	20	-1
YCR023C	FBpp0112573	22.99	87	59	2	476	554	84	170	2.1	24.6	20	-1
YCR023C	FBpp0112573	29.17	48	33	1	518	565	355	401	2.1	24.6	20	-1
YCR023C	FBpp0112572	22.99	87	59	2	476	554	149	235	2.1	24.6	20	-1
YCR023C	FBpp0112571	22.99	87	59	2	476	554	149	235	2.1	24.6	20	1
YCR023C	FBpp0086261	34.09	44	29	0	58	101	105	148	2.1	24.6	20	1
YCR023C	FBpp0086260	34.09	44	29	0	58	101	92	135	2.1	24.6	20	-1
YCR023C	FBpp0111892	28.12	32	22	1	529	560	394	424	2.8	24.3	20	0
YCR023C	FBpp0111822	33.93	56	35	2	515	568	259	314	2.8	24.3	20	-1
YCR023C	FBpp0111824	33.93	56	35	2	515	568	346	401	2.8	24.3	20	-1
YCR023C	FBpp0087701	23.61	72	48	2	54	118	118	189	2.8	24.3	20	3
YCR023C	FBpp0111823	33.93	56	35	2	515	568	259	314	2.8	24.3	20	-1
YCR023C	FBpp0076231	26	50	37	0	87	136	468	517	2.8	24.3	20	16
YCR023C	FBpp0072512	33.93	56	35	2	515	568	259	314	2.8	24.3	20	-1
YCR023C	FBpp0072513	33.93	56	35	2	515	568	259	314	2.8	24.3	20	-1
YCR023C	FBpp0072511	33.93	56	35	2	515	568	504	559	2.8	24.3	20	0
YCR023C	FBpp0087702	28.57	42	27	1	80	118	17	58	3.6	23.9	20	-1
YCR023C	FBpp0071692	26.37	91	64	2	516	606	396	483	3.6	23.9	20	6
YCR023C	FBpp0085408	24.72	89	66	1	474	561	144	232	6.1	23.1	20	4
YCR023C	FBpp0080925	21.57	51	40	0	74	124	191	241	6.1	23.1	20	0
YCR023C	FBpp0080924	21.57	51	40	0	74	124	117	167	6.1	23.1	20	-1
YCR023C	FBpp0076231	19.3	57	43	1	112	168	53	106	8	22.7	20	16
YCR023C	FBpp0112109	21.88	96	73	2	80	174	124	218	8	22.7	20	0
YCR023C	FBpp0112108	21.88	96	73	2	80	174	118	212	8	22.7	20	-1
YCR023C	FBpp0082730	25.4	63	46	1	68	130	139	200	8	22.7	20	0
YCR028C	FBpp0080090	26.06	142	91	4	81	219	97	227	1e-05	41.6	15	1
YCR028C	FBpp0071517	20.99	243	157	9	26	244	41	272	0.0001	38.5	15	-1
YCR028C	FBpp0071515	20.99	243	157	9	26	244	41	272	0.0001	38.5	15	-1
YCR028C	FBpp0071516	20.99	243	157	9	26	244	79	310	0.0001	38.5	15	1
YCR028C	FBpp0087925	22.82	206	136	6	37	231	23	216	0.0002	37.7	15	1
YCR028C	FBpp0085814	21.43	154	110	4	81	230	91	237	0.0003	37	15	1
YCR028C	FBpp0085815	21.43	154	110	4	81	230	75	221	0.0003	37	15	-1
YCR028C	FBpp0079876	22.5	360	220	14	81	431	92	401	0.002	34.7	15	1
YCR028C	FBpp0085816	19.87	156	109	3	81	230	97	242	0.002	34.3	15	-1
YCR028C	FBpp0085817	19.87	156	109	3	81	230	97	242	0.002	34.3	15	1
YCR028C	FBpp0070683	24.43	131	82	5	81	203	105	226	0.003	33.9	15	1
YCR028C	FBpp0085628	20.39	152	111	3	81	230	77	220	0.014	31.6	15	1
YCR028C	FBpp0086261	22.67	225	136	8	128	350	165	353	0.014	31.6	15	1
YCR028C	FBpp0086260	22.67	225	136	8	128	350	152	340	0.014	31.6	15	-1
YCR028C	FBpp0085369	26.36	129	80	5	81	203	68	187	0.054	29.6	15	1
YCR028C	FBpp0088551	37.5	56	26	4	36	87	115	165	0.071	29.3	15	-1
YCR028C	FBpp0088550	37.5	56	26	4	36	87	115	165	0.071	29.3	15	-1
YCR028C	FBpp0088549	37.5	56	26	4	36	87	115	165	0.071	29.3	15	17
YCR028C	FBpp0088548	37.5	56	26	4	36	87	115	165	0.071	29.3	15	-1
YCR028C	FBpp0088552	37.5	56	26	4	36	87	115	165	0.071	29.3	15	-1
YCR028C	FBpp0085819	20.69	145	95	5	81	218	28	159	0.092	28.9	15	-1
YCR028C	FBpp0085818	20.69	145	95	5	81	218	82	213	0.092	28.9	15	1
YCR028C	FBpp0086662	29.41	68	44	1	164	231	174	237	0.16	28.1	15	-1
YCR028C	FBpp0082135	20.14	144	105	4	35	171	83	223	0.16	28.1	15	4
YCR028C	FBpp0086661	29.41	68	44	1	164	231	174	237	0.16	28.1	15	-1
YCR028C	FBpp0086663	29.41	68	44	1	164	231	174	237	0.16	28.1	15	4
YCR028C	FBpp0071802	21.52	158	100	5	103	256	94	231	0.16	28.1	15	1
YCR028C	FBpp0083297	23.81	105	65	2	131	231	151	244	0.21	27.7	15	-1
YCR028C	FBpp0083296	23.81	105	65	2	131	231	151	244	0.21	27.7	15	1
YCR028C	FBpp0071806	25.93	135	87	4	81	203	69	202	0.21	27.7	15	1
YCR028C	FBpp0071805	25.93	135	87	4	81	203	69	202	0.21	27.7	15	-1
YCR028C	FBpp0077077	23.88	67	45	2	28	94	272	332	0.35	26.9	15	9
YCR028C	FBpp0071801	21	200	131	6	81	266	69	255	0.35	26.9	15	1
YCR028C	FBpp0111822	30.26	76	42	3	316	387	315	383	0.6	26.2	15	-1
YCR028C	FBpp0111824	30.26	76	42	3	316	387	402	470	0.6	26.2	15	-1
YCR028C	FBpp0072512	30.26	76	42	3	316	387	315	383	0.6	26.2	15	-1
YCR028C	FBpp0070377	30.51	59	38	1	162	220	157	212	0.6	26.2	15	4
YCR028C	FBpp0072513	30.26	76	42	3	316	387	315	383	0.6	26.2	15	-1
YCR028C	FBpp0077077	28.95	38	24	1	273	307	150	187	0.78	25.8	15	9
YCR028C	FBpp0076594	29.73	37	23	1	274	307	145	181	1.7	24.6	15	9
YCR028C	FBpp0076594	28.57	49	24	2	299	336	241	289	1.7	24.6	15	9
YCR028C	FBpp0075675	43.48	23	13	0	179	201	405	427	3	23.9	15	-1
YCR028C	FBpp0075673	43.48	23	13	0	179	201	405	427	3	23.9	15	-1
YCR028C	FBpp0075674	43.48	23	13	0	179	201	473	495	3	23.9	15	0
YCR028C	FBpp0085628	24	50	38	0	172	221	394	443	3.9	23.5	15	1
YCR028C	FBpp0077077	26.53	49	25	1	299	336	247	295	3.9	23.5	15	9
YCR028C	FBpp0288424	21.57	102	65	2	81	173	147	242	3.9	23.5	15	1
YCR028C	FBpp0078522	28.57	56	33	1	86	134	441	496	3.9	23.5	15	0
YCR028C	FBpp0085408	46.15	13	7	0	196	208	53	65	8.6	22.3	15	4
YCR028C	FBpp0077623	45.45	22	12	0	163	184	395	416	8.6	22.3	15	1
YCR028C	FBpp0072490	20.79	101	65	2	107	194	214	312	8.6	22.3	15	4
YCR098C	FBpp0072106	25.26	194	122	6	42	235	53	223	9e-10	55.5	34	0
YCR098C	FBpp0086445	23.36	214	135	7	100	310	101	288	4e-07	46.6	34	0
YCR098C	FBpp0087855	26.54	162	96	5	28	172	21	176	7e-07	45.8	34	0
YCR098C	FBpp0077623	22.75	189	132	4	44	232	67	241	5e-05	39.7	34	1
YCR098C	FBpp0086347	24.44	135	90	4	48	181	17	140	0.0001	38.5	34	-1
YCR098C	FBpp0086346	24.44	135	90	4	48	181	17	140	0.0001	38.5	34	4
YCR098C	FBpp0085642	22	100	70	2	66	164	88	180	0.0001	38.5	34	0
YCR098C	FBpp0083985	24.22	128	73	4	95	217	173	281	0.001	35	34	0
YCR098C	FBpp0087856	26.97	89	56	2	87	172	74	156	0.003	33.9	34	0
YCR098C	FBpp0112259	27.35	117	77	3	93	208	222	331	0.004	33.5	34	19
YCR098C	FBpp0070921	33.33	63	36	2	103	165	117	173	0.005	33.1	34	18
YCR098C	FBpp0086878	25	68	45	1	324	391	179	240	0.008	32.3	34	0
YCR098C	FBpp0289376	30.77	78	48	2	82	159	54	125	0.011	32	34	-1
YCR098C	FBpp0271698	30.77	78	48	2	82	159	54	125	0.011	32	34	0
YCR098C	FBpp0113136	25.52	145	94	4	59	202	204	335	0.014	31.6	34	0
YCR098C	FBpp0085814	22.81	171	106	6	75	237	73	225	0.014	31.6	34	1
YCR098C	FBpp0085815	22.81	171	106	6	75	237	57	209	0.014	31.6	34	-1
YCR098C	FBpp0077272	25.84	89	60	1	327	415	75	157	0.025	30.8	34	0
YCR098C	FBpp0111892	28.79	66	41	2	89	154	89	148	0.032	30.4	34	0
YCR098C	FBpp0083600	25	92	55	4	89	174	172	255	0.032	30.4	34	-1
YCR098C	FBpp0083599	25	92	55	4	89	174	172	255	0.032	30.4	34	0
YCR098C	FBpp0084181	22.69	119	83	5	46	164	41	150	0.042	30	34	0
YCR098C	FBpp0081121	29.67	91	54	3	328	416	56	138	0.042	30	34	0
YCR098C	FBpp0085642	27.47	91	60	3	326	415	358	443	0.055	29.6	34	0
YCR098C	FBpp0080090	22.35	170	101	5	75	229	79	232	0.055	29.6	34	1
YCR098C	FBpp0111822	23.76	101	59	4	328	417	330	423	0.093	28.9	34	-1
YCR098C	FBpp0111824	23.76	101	59	4	328	417	417	510	0.093	28.9	34	-1
YCR098C	FBpp0083412	25.44	114	71	3	323	431	129	233	0.093	28.9	34	7
YCR098C	FBpp0072512	23.76	101	59	4	328	417	330	423	0.093	28.9	34	-1
YCR098C	FBpp0072513	23.76	101	59	4	328	417	330	423	0.093	28.9	34	-1
YCR098C	FBpp0075675	27.78	90	58	1	365	454	363	445	0.16	28.1	34	-1
YCR098C	FBpp0075673	27.78	90	58	1	365	454	363	445	0.16	28.1	34	-1
YCR098C	FBpp0075674	27.78	90	58	1	365	454	431	513	0.16	28.1	34	0
YCR098C	FBpp0080090	23.93	117	70	3	325	433	108	213	0.27	27.3	34	1
YCR098C	FBpp0112109	28.57	70	34	3	327	380	125	194	0.27	27.3	34	0
YCR098C	FBpp0112108	28.57	70	34	3	327	380	119	188	0.27	27.3	34	-1
YCR098C	FBpp0078124	28	50	28	1	323	372	178	219	0.35	26.9	34	0
YCR098C	FBpp0077146	21.05	95	72	1	324	415	82	176	0.35	26.9	34	1
YCR098C	FBpp0077275	26.23	61	44	1	59	119	126	185	0.35	26.9	34	0
YCR098C	FBpp0112301	23.2	125	76	4	39	159	28	136	0.46	26.6	34	0
YCR098C	FBpp0112153	28.85	52	37	0	324	375	230	281	0.46	26.6	34	-1
YCR098C	FBpp0087180	26.37	91	61	2	325	415	89	173	0.46	26.6	34	0
YCR098C	FBpp0087181	26.37	91	61	2	325	415	34	118	0.46	26.6	34	-1
YCR098C	FBpp0082707	28.85	52	37	0	324	375	294	345	0.46	26.6	34	0
YCR098C	FBpp0076591	29.41	68	47	1	366	433	399	465	0.46	26.6	34	7
YCR098C	FBpp0111823	22.22	108	59	4	328	417	330	430	0.61	26.2	34	-1
YCR098C	FBpp0080925	25.33	75	50	1	100	174	192	260	0.61	26.2	34	0
YCR098C	FBpp0080924	25.33	75	50	1	100	174	118	186	0.61	26.2	34	-1
YCR098C	FBpp0072149	27.78	72	50	2	99	169	41	111	0.61	26.2	34	-1
YCR098C	FBpp0070973	29.41	85	39	5	326	399	106	180	0.61	26.2	34	-1
YCR098C	FBpp0072148	27.78	72	50	2	99	169	114	184	0.61	26.2	34	0
YCR098C	FBpp0070974	29.41	85	39	5	326	399	106	180	0.61	26.2	34	0
YCR098C	FBpp0289376	25	56	41	1	327	382	78	132	0.79	25.8	34	-1
YCR098C	FBpp0271698	25	56	41	1	327	382	78	132	0.79	25.8	34	0
YCR098C	FBpp0086060	20.55	146	93	3	324	454	302	439	0.79	25.8	34	0
YCR098C	FBpp0288884	25	68	45	1	87	154	205	266	1	25.4	34	-1
YCR098C	FBpp0113090	27.87	61	39	2	99	154	106	166	1	25.4	34	3
YCR098C	FBpp0288885	25	68	45	1	87	154	205	266	1	25.4	34	0
YCR098C	FBpp0112386	48.15	27	14	0	324	350	193	219	1	25.4	34	-1
YCR098C	FBpp0112387	48.15	27	14	0	324	350	232	258	1	25.4	34	0
YCR098C	FBpp0070945	22.12	104	75	3	330	433	510	607	1	25.4	34	-1
YCR098C	FBpp0070944	22.12	104	75	3	330	433	510	607	1	25.4	34	-1
YCR098C	FBpp0070946	22.12	104	75	3	330	433	510	607	1	25.4	34	0
YCR098C	FBpp0083982	24.39	41	31	0	94	134	138	178	1.3	25	34	0
YCR098C	FBpp0078128	37.93	29	18	0	323	351	192	220	1.3	25	34	0
YCR098C	FBpp0072511	34.48	29	19	0	328	356	575	603	1.3	25	34	0
YCR098C	FBpp0072490	27.27	77	51	2	337	408	667	743	1.3	25	34	4
YCR098C	FBpp0112386	23.81	126	69	4	94	216	184	285	1.8	24.6	34	-1
YCR098C	FBpp0112387	23.81	126	69	4	94	216	223	324	1.8	24.6	34	0
YCR098C	FBpp0078128	25.84	89	60	2	328	415	427	510	1.8	24.6	34	0
YCR098C	FBpp0087179	26.04	96	62	3	325	420	89	175	1.8	24.6	34	-1
YCR098C	FBpp0087178	26.04	96	62	3	325	420	457	543	1.8	24.6	34	0
YCR098C	FBpp0073555	24.1	83	50	2	89	162	136	214	1.8	24.6	34	1
YCR098C	FBpp0086445	28.71	101	66	3	323	417	99	199	2.3	24.3	34	0
YCR098C	FBpp0070945	23.16	95	63	3	324	414	202	290	2.3	24.3	34	-1
YCR098C	FBpp0070944	23.16	95	63	3	324	414	202	290	2.3	24.3	34	-1
YCR098C	FBpp0070946	23.16	95	63	3	324	414	202	290	2.3	24.3	34	0
YCR098C	FBpp0112370	23.08	91	64	2	326	416	80	164	2.3	24.3	34	0
YCR098C	FBpp0087664	41.67	24	14	0	329	352	142	165	2.3	24.3	34	3
YCR098C	FBpp0087665	37.5	24	15	0	329	352	129	152	2.3	24.3	34	3
YCR098C	FBpp0087856	26.47	34	25	0	350	383	283	316	3	23.9	34	0
YCR098C	FBpp0112259	21	100	74	1	45	139	258	357	3	23.9	34	19
YCR098C	FBpp0083982	39.29	28	17	0	328	355	151	178	3	23.9	34	0
YCR098C	FBpp0072490	27.08	48	35	0	49	96	203	250	3	23.9	34	4
YCR098C	FBpp0077274	44.83	29	16	0	324	352	86	114	3	23.9	34	0
YCR098C	FBpp0077083	31.71	41	24	1	220	256	207	247	3	23.9	34	1
YCR098C	FBpp0112301	50	18	9	0	324	341	86	103	3.9	23.5	34	0
YCR098C	FBpp0086878	22.97	74	51	2	89	162	165	232	5.1	23.1	34	0
YCR098C	FBpp0083412	24.51	102	69	2	104	205	131	224	5.1	23.1	34	7
YCR098C	FBpp0070973	34.48	29	19	0	265	293	145	173	5.1	23.1	34	-1
YCR098C	FBpp0070974	34.48	29	19	0	265	293	145	173	5.1	23.1	34	0
YCR098C	FBpp0083297	30.77	26	18	0	212	237	258	283	5.1	23.1	34	-1
YCR098C	FBpp0083983	35.71	28	18	0	328	355	151	178	5.1	23.1	34	0
YCR098C	FBpp0083296	30.77	26	18	0	212	237	258	283	5.1	23.1	34	1
YCR098C	FBpp0075675	55.56	18	7	1	323	340	76	92	6.7	22.7	34	-1
YCR098C	FBpp0075673	55.56	18	7	1	323	340	76	92	6.7	22.7	34	-1
YCR098C	FBpp0075674	55.56	18	7	1	323	340	144	160	6.7	22.7	34	0
YCR098C	FBpp0085369	29.17	48	31	1	371	415	386	433	6.7	22.7	34	1
YCR098C	FBpp0082135	35.14	37	24	0	183	219	388	424	6.7	22.7	34	4
YCR098C	FBpp0082135	38.46	26	16	0	178	203	421	446	6.7	22.7	34	4
YCR098C	FBpp0085319	18.18	209	147	6	8	197	9	212	6.7	22.7	34	-1
YCR098C	FBpp0075162	41.67	24	14	0	329	352	142	165	6.7	22.7	34	-1
YCR098C	FBpp0075163	41.67	24	14	0	329	352	140	163	6.7	22.7	34	-1
YCR098C	FBpp0077077	38.24	34	19	1	123	156	133	164	6.7	22.7	34	9
YCR098C	FBpp0075161	41.67	24	14	0	329	352	142	165	6.7	22.7	34	-1
YCR098C	FBpp0085318	20.54	112	80	2	94	197	172	282	8.7	22.3	34	0
YCR098C	FBpp0077271	24.14	58	44	0	367	424	361	418	8.7	22.3	34	0
YCR098C	FBpp0071804	34.78	46	19	2	324	369	79	113	8.7	22.3	34	1
YDL054C	FBpp0078124	23.58	123	70	4	64	180	160	264	0.001	35	30	0
YDL054C	FBpp0078128	21.17	137	78	6	64	189	174	291	0.013	31.6	30	0
YDL054C	FBpp0076231	22.45	98	68	2	322	419	446	535	0.15	28.1	30	16
YDL054C	FBpp0085816	31.58	38	26	0	84	121	369	406	0.33	26.9	30	-1
YDL054C	FBpp0085817	31.58	38	26	0	84	121	369	406	0.33	26.9	30	1
YDL054C	FBpp0077864	41.67	24	14	0	78	101	74	97	0.33	26.9	30	7
YDL054C	FBpp0077865	41.67	24	14	0	78	101	74	97	0.33	26.9	30	7
YDL054C	FBpp0082135	25.29	87	57	3	17	99	375	457	0.43	26.6	30	4
YDL054C	FBpp0085473	18.1	116	74	2	318	425	728	830	0.43	26.6	30	4
YDL054C	FBpp0087855	24.62	65	43	1	368	432	39	97	0.56	26.2	30	0
YDL054C	FBpp0077077	24.1	166	104	6	280	445	287	430	0.56	26.2	30	9
YDL054C	FBpp0076594	23.91	138	84	7	280	416	281	398	0.56	26.2	30	9
YDL054C	FBpp0070973	29.41	68	46	1	40	105	63	130	0.73	25.8	30	-1
YDL054C	FBpp0072148	21.12	161	120	4	272	429	56	212	0.73	25.8	30	0
YDL054C	FBpp0070974	29.41	68	46	1	40	105	63	130	0.73	25.8	30	0
YDL054C	FBpp0078291	27.17	92	61	2	315	403	322	410	1.3	25	30	-1
YDL054C	FBpp0078293	27.17	92	61	2	315	403	322	410	1.3	25	30	-1
YDL054C	FBpp0078292	27.17	92	61	2	315	403	322	410	1.3	25	30	0
YDL054C	FBpp0072149	24.11	112	79	3	321	429	31	139	1.3	25	30	-1
YDL054C	FBpp0077275	25.58	43	32	0	386	428	124	166	1.6	24.6	30	0
YDL054C	FBpp0072106	21.84	87	67	1	21	107	379	464	1.6	24.6	30	0
YDL054C	FBpp0074452	30.95	42	29	0	319	360	125	166	1.6	24.6	30	4
YDL054C	FBpp0083191	21.77	147	82	6	51	182	80	208	2.1	24.3	30	0
YDL054C	FBpp0077866	22	100	63	3	335	428	78	168	2.1	24.3	30	7
YDL054C	FBpp0073555	42.42	33	17	1	380	412	432	462	2.1	24.3	30	1
YDL054C	FBpp0289376	19.75	81	58	2	32	112	30	103	2.8	23.9	30	-1
YDL054C	FBpp0271698	19.75	81	58	2	32	112	30	103	2.8	23.9	30	0
YDL054C	FBpp0087139	22.22	45	35	0	383	427	752	796	3.6	23.5	30	4
YDL054C	FBpp0083412	34.15	41	27	0	277	317	46	86	3.6	23.5	30	7
YDL054C	FBpp0083600	33.33	30	20	0	131	160	457	486	3.6	23.5	30	-1
YDL054C	FBpp0083599	33.33	30	20	0	131	160	457	486	3.6	23.5	30	0
YDL054C	FBpp0077623	22.41	58	45	0	17	74	374	431	3.6	23.5	30	1
YDL054C	FBpp0077077	29.63	81	46	3	17	92	355	429	4.8	23.1	30	9
YDL054C	FBpp0083412	31.37	51	31	2	353	403	426	472	4.8	23.1	30	7
YDL054C	FBpp0086445	26.92	78	39	2	323	392	92	159	4.8	23.1	30	0
YDL054C	FBpp0077864	20.18	228	158	6	236	457	263	472	6.2	22.7	30	7
YDL054C	FBpp0086878	18.57	70	50	1	53	115	149	218	6.2	22.7	30	0
YDL054C	FBpp0085230	27.12	59	38	1	60	113	383	441	6.2	22.7	30	-1
YDL054C	FBpp0085229	27.12	59	38	1	60	113	383	441	6.2	22.7	30	1
YDL054C	FBpp0087856	26.92	52	36	1	347	396	68	119	8.1	22.3	30	0
YDL054C	FBpp0080925	42.86	21	12	0	99	119	294	314	8.1	22.3	30	0
YDL054C	FBpp0080924	42.86	21	12	0	99	119	220	240	8.1	22.3	30	-1
YDL138W	FBpp0086060	28.97	466	297	11	101	558	11	450	5e-33	133	0	0
YDL138W	FBpp0075675	29.89	445	263	14	144	570	58	471	2e-32	131	0	-1
YDL138W	FBpp0075673	29.89	445	263	14	144	570	58	471	2e-32	131	0	-1
YDL138W	FBpp0075674	29.89	445	263	14	144	570	126	539	2e-32	131	0	0
YDL138W	FBpp0088616	29.04	458	292	11	101	555	8	435	6e-30	123	0	-1
YDL138W	FBpp0088617	29.04	458	292	11	101	555	8	435	6e-30	123	0	0
YDL138W	FBpp0111822	28.12	473	306	12	104	560	17	471	4e-29	120	0	-1
YDL138W	FBpp0111824	28.12	473	306	12	104	560	104	558	4e-29	120	0	-1
YDL138W	FBpp0072512	28.12	473	306	12	104	560	17	471	4e-29	120	0	-1
YDL138W	FBpp0072513	28.12	473	306	12	104	560	17	471	4e-29	120	0	-1
YDL138W	FBpp0111823	27.5	480	307	13	104	560	17	478	1e-28	119	0	-1
YDL138W	FBpp0087180	26.68	491	310	16	95	570	27	482	3e-28	117	0	0
YDL138W	FBpp0078291	27.04	477	313	14	90	557	34	484	4e-28	117	0	-1
YDL138W	FBpp0078293	27.04	477	313	14	90	557	34	484	4e-28	117	0	-1
YDL138W	FBpp0078292	27.04	477	313	14	90	557	34	484	4e-28	117	0	0
YDL138W	FBpp0087181	27.08	432	275	13	152	570	23	427	3e-27	114	0	-1
YDL138W	FBpp0087178	26.29	483	306	16	88	556	388	834	3e-25	107	0	0
YDL138W	FBpp0087179	26.58	474	295	16	100	556	29	466	5e-25	106	0	-1
YDL138W	FBpp0112109	23.21	405	278	8	136	532	96	475	6e-24	103	0	0
YDL138W	FBpp0112108	23.21	405	278	8	136	532	90	469	6e-24	103	0	-1
YDL138W	FBpp0087856	26.32	437	291	15	100	516	20	445	4e-23	100	0	0
YDL138W	FBpp0072511	28.49	372	237	12	104	459	262	620	1e-20	92.4	0	0
YDL138W	FBpp0087857	22.78	461	287	15	100	528	13	436	3e-18	84.3	0	0
YDL138W	FBpp0087855	23.39	436	291	11	100	511	40	456	1e-17	82.4	0	0
YDL138W	FBpp0085319	22	409	298	9	114	509	56	456	2e-17	81.3	0	-1
YDL138W	FBpp0085318	22	409	298	9	114	509	126	526	2e-17	81.3	0	0
YDL138W	FBpp0070973	21.04	499	352	13	79	557	21	497	4e-13	67.4	0	-1
YDL138W	FBpp0070974	21.04	499	352	13	79	557	21	497	4e-13	67.4	0	0
YDL138W	FBpp0072149	19.76	415	312	7	148	559	31	427	3e-12	64.3	0	-1
YDL138W	FBpp0072148	19.76	415	312	7	148	559	104	500	3e-12	64.3	0	0
YDL138W	FBpp0083983	22.29	471	294	17	62	515	63	478	1e-11	62.4	0	0
YDL138W	FBpp0081121	24.25	367	253	9	141	495	31	384	1e-11	62.4	0	0
YDL138W	FBpp0086445	20.41	485	348	12	89	560	38	497	2e-10	58.5	0	0
YDL138W	FBpp0085642	25.09	291	174	10	274	554	230	486	6e-10	56.6	0	0
YDL138W	FBpp0077272	23.78	429	283	16	148	555	58	463	6e-10	56.6	0	0
YDL138W	FBpp0077274	21.8	399	278	7	101	487	27	403	1e-09	55.8	0	0
YDL138W	FBpp0081118	23.51	319	225	10	219	530	128	434	2e-09	54.7	0	0
YDL138W	FBpp0081119	23.51	319	225	10	219	530	108	414	2e-09	54.7	0	-1
YDL138W	FBpp0112370	22.57	288	194	8	217	492	132	402	3e-09	54.3	0	0
YDL138W	FBpp0112386	23.68	380	220	15	151	511	182	510	7e-09	53.1	0	-1
YDL138W	FBpp0112387	23.68	380	220	15	151	511	221	549	7e-09	53.1	0	0
YDL138W	FBpp0082730	26.29	232	138	8	285	508	266	472	7e-09	53.1	0	0
YDL138W	FBpp0083982	23.46	358	222	15	150	487	135	460	8e-08	49.7	0	0
YDL138W	FBpp0077268	23.87	377	253	13	135	493	53	413	1e-06	45.8	0	0
YDL138W	FBpp0077271	20.97	372	257	11	146	502	59	408	4e-06	43.9	0	0
YDL138W	FBpp0077275	20.77	284	207	7	217	492	135	408	1e-05	42.7	0	0
YDL138W	FBpp0288885	22.53	253	160	8	286	530	339	563	1e-05	42.4	0	0
YDL138W	FBpp0112301	20.04	469	265	18	120	510	42	478	5e-05	40.4	0	0
YDL138W	FBpp0083600	19.26	270	186	7	273	532	289	536	5e-05	40.4	0	-1
YDL138W	FBpp0083599	19.26	270	186	7	273	532	289	536	5e-05	40.4	0	0
YDL138W	FBpp0080925	22.86	210	138	5	283	486	309	500	6e-05	40	0	0
YDL138W	FBpp0080924	22.86	210	138	5	283	486	235	426	6e-05	40	0	-1
YDL138W	FBpp0083217	24.6	187	107	6	339	516	313	474	8e-05	39.7	0	-1
YDL138W	FBpp0083220	24.6	187	107	6	339	516	313	474	8e-05	39.7	0	-1
YDL138W	FBpp0083219	24.6	187	107	6	339	516	313	474	8e-05	39.7	0	-1
YDL138W	FBpp0083218	24.6	187	107	6	339	516	313	474	8e-05	39.7	0	0
YDL138W	FBpp0112368	24.64	138	102	2	166	302	77	213	0.0004	37.4	0	-1
YDL138W	FBpp0288582	24.64	138	102	2	166	302	77	213	0.0004	37.4	0	0
YDL138W	FBpp0081489	21.52	223	158	5	216	428	168	383	0.0004	37.4	0	0
YDL138W	FBpp0078124	20.17	362	243	12	144	494	161	487	0.0009	36.2	0	0
YDL138W	FBpp0070945	20.17	466	278	15	118	513	158	599	0.0009	36.2	0	-1
YDL138W	FBpp0070944	20.17	466	278	15	118	513	158	599	0.0009	36.2	0	-1
YDL138W	FBpp0070946	20.17	466	278	15	118	513	158	599	0.0009	36.2	0	0
YDL138W	FBpp0076737	20.56	180	115	5	275	440	256	421	0.002	35.4	0	0
YDL138W	FBpp0070921	20.65	155	111	4	346	492	256	406	0.003	34.7	0	18
YDL138W	FBpp0081790	43.33	30	17	0	398	427	73	102	0.004	33.9	0	0
YDL138W	FBpp0081789	43.33	30	17	0	398	427	73	102	0.004	33.9	0	-1
YDL138W	FBpp0072490	26.09	92	59	2	96	185	161	245	0.004	33.9	0	4
YDL138W	FBpp0078128	24.04	104	64	3	397	494	407	501	0.013	32.3	0	0
YDL138W	FBpp0083985	29.11	79	47	3	436	514	447	516	0.022	31.6	0	0
YDL138W	FBpp0086878	20.68	353	230	10	155	487	172	494	0.038	30.8	0	0
YDL138W	FBpp0111892	21.65	97	66	1	391	487	377	463	0.064	30	0	0
YDL138W	FBpp0084181	24.19	62	46	1	119	180	53	113	0.084	29.6	0	0
YDL138W	FBpp0081489	22.52	111	79	3	453	561	530	635	0.14	28.9	0	0
YDL138W	FBpp0085473	23.81	147	100	4	370	513	152	289	0.19	28.5	0	4
YDL138W	FBpp0081790	25.32	154	92	4	216	351	137	285	0.24	28.1	0	0
YDL138W	FBpp0081789	25.32	154	92	4	216	351	137	285	0.24	28.1	0	-1
YDL138W	FBpp0088023	25.23	107	67	5	378	478	87	186	0.24	28.1	0	-1
YDL138W	FBpp0271725	21.96	255	169	10	273	516	221	456	0.24	28.1	0	0
YDL138W	FBpp0088024	25.23	107	67	5	378	478	87	186	0.24	28.1	0	-1
YDL138W	FBpp0088022	25.23	107	67	5	378	478	87	186	0.24	28.1	0	11
YDL138W	FBpp0077268	25.18	139	71	7	59	181	222	343	0.32	27.7	0	0
YDL138W	FBpp0083194	23.68	114	74	2	70	179	50	154	0.32	27.7	0	0
YDL138W	FBpp0112153	21.56	167	104	5	145	301	213	362	0.54	26.9	0	-1
YDL138W	FBpp0086662	31.25	48	29	2	388	432	82	128	0.54	26.9	0	-1
YDL138W	FBpp0081120	25	100	65	4	219	317	128	218	0.54	26.9	0	-1
YDL138W	FBpp0086661	31.25	48	29	2	388	432	82	128	0.54	26.9	0	-1
YDL138W	FBpp0082707	21.56	167	104	5	145	301	277	426	0.54	26.9	0	0
YDL138W	FBpp0086663	31.25	48	29	2	388	432	82	128	0.54	26.9	0	4
YDL138W	FBpp0077561	27.62	105	61	4	374	478	557	646	0.54	26.9	0	22
YDL138W	FBpp0078124	34.15	41	24	1	148	185	482	522	0.71	26.6	0	0
YDL138W	FBpp0087139	23.91	46	35	0	596	641	126	171	0.71	26.6	0	4
YDL138W	FBpp0078124	27.87	61	39	3	381	436	146	206	0.93	26.2	0	0
YDL138W	FBpp0086928	21.9	210	131	7	286	486	288	473	0.93	26.2	0	0
YDL138W	FBpp0074451	27.03	74	49	2	428	497	89	161	0.93	26.2	0	4
YDL138W	FBpp0070377	22.09	163	103	7	358	512	38	184	0.93	26.2	0	4
YDL138W	FBpp0072490	25.33	75	40	3	101	167	613	679	1.2	25.8	0	4
YDL138W	FBpp0083194	31.48	54	29	2	453	500	212	263	1.2	25.8	0	0
YDL138W	FBpp0083191	40	25	15	0	412	436	127	151	1.2	25.8	0	0
YDL138W	FBpp0078128	37.04	27	17	0	410	436	194	220	1.6	25.4	0	0
YDL138W	FBpp0077561	32.5	40	26	1	141	179	68	107	1.6	25.4	0	22
YDL138W	FBpp0086928	29.85	67	37	1	377	433	129	195	1.6	25.4	0	0
YDL138W	FBpp0085369	25.56	90	60	1	99	188	349	431	1.6	25.4	0	1
YDL138W	FBpp0083412	41.3	46	26	1	393	438	115	159	2.1	25	0	7
YDL138W	FBpp0082135	34.21	38	25	0	394	431	126	163	2.1	25	0	4
YDL138W	FBpp0084181	44.83	29	13	1	412	437	98	126	2.7	24.6	0	0
YDL138W	FBpp0083412	27.42	62	44	1	117	177	84	145	2.7	24.6	0	7
YDL138W	FBpp0088608	23.75	80	55	3	233	309	127	203	2.7	24.6	0	0
YDL138W	FBpp0112259	26.76	71	48	1	427	493	215	285	3.5	24.3	0	19
YDL138W	FBpp0070178	23.21	56	43	0	263	318	209	264	3.5	24.3	0	0
YDL138W	FBpp0086878	33.33	45	27	1	395	439	168	209	4.6	23.9	0	0
YDL138W	FBpp0074460	30.61	49	27	2	436	483	480	522	4.6	23.9	0	4
YDL138W	FBpp0071517	30.91	55	37	1	122	176	341	394	4.6	23.9	0	-1
YDL138W	FBpp0071515	30.91	55	37	1	122	176	341	394	4.6	23.9	0	-1
YDL138W	FBpp0071516	30.91	55	37	1	122	176	379	432	4.6	23.9	0	1
YDL138W	FBpp0073756	23.53	119	78	4	422	531	379	493	4.6	23.9	0	3
YDL138W	FBpp0085642	36.67	30	18	1	410	439	127	155	6	23.5	0	0
YDL138W	FBpp0085473	25.86	116	55	5	83	171	181	292	6	23.5	0	4
YDL138W	FBpp0070178	33.33	33	22	0	394	426	86	118	6	23.5	0	0
YDL138W	FBpp0076591	32.14	28	19	0	428	455	217	244	6	23.5	0	7
YDL138W	FBpp0271725	36.67	30	19	0	412	441	124	153	7.9	23.1	0	0
YDL138W	FBpp0074451	27.78	36	26	0	140	175	463	498	7.9	23.1	0	4
YDL138W	FBpp0087701	50	22	11	0	158	179	142	163	7.9	23.1	0	3
YDL138W	FBpp0087702	50	22	11	0	158	179	11	32	7.9	23.1	0	-1
YDL138W	FBpp0081788	27.27	44	32	0	389	432	94	137	7.9	23.1	0	0
YDL138W	FBpp0083193	36.67	30	19	0	412	441	131	160	7.9	23.1	0	0
YDL194W	FBpp0086060	29.98	437	271	11	139	565	48	459	2e-33	134	0	0
YDL194W	FBpp0075675	29.29	420	268	11	142	554	58	455	7e-32	129	0	-1
YDL194W	FBpp0075673	29.29	420	268	11	142	554	58	455	7e-32	129	0	-1
YDL194W	FBpp0075674	29.29	420	268	11	142	554	126	523	7e-32	129	0	0
YDL194W	FBpp0088616	30.25	433	268	14	125	552	32	435	3e-29	120	0	-1
YDL194W	FBpp0088617	30.25	433	268	14	125	552	32	435	3e-29	120	0	0
YDL194W	FBpp0111823	27.31	487	291	16	113	565	29	486	7e-27	113	0	-1
YDL194W	FBpp0111824	27.5	480	292	15	113	565	116	566	9e-27	112	0	-1
YDL194W	FBpp0072512	27.5	480	292	15	113	565	29	479	9e-27	112	0	-1
YDL194W	FBpp0072513	27.5	480	292	15	113	565	29	479	9e-27	112	0	-1
YDL194W	FBpp0111822	27.6	471	285	15	113	556	29	470	1e-26	112	0	-1
YDL194W	FBpp0112109	24.83	447	288	12	116	552	87	495	3e-25	107	0	0
YDL194W	FBpp0112108	24.83	447	288	12	116	552	81	489	3e-25	107	0	-1
YDL194W	FBpp0087180	25.79	349	221	10	217	553	144	466	5e-25	107	0	0
YDL194W	FBpp0087181	25.79	349	221	10	217	553	89	411	5e-25	107	0	-1
YDL194W	FBpp0087179	26.79	280	184	9	281	553	201	466	1e-23	102	0	-1
YDL194W	FBpp0087178	26.79	280	184	9	281	553	569	834	1e-23	102	0	0
YDL194W	FBpp0078291	25.73	412	266	12	157	554	99	484	6e-23	100	0	-1
YDL194W	FBpp0078293	25.73	412	266	12	157	554	99	484	6e-23	100	0	-1
YDL194W	FBpp0078292	25.73	412	266	12	157	554	99	484	6e-23	100	0	0
YDL194W	FBpp0087855	24.21	347	243	9	217	558	169	500	4e-19	87.4	0	0
YDL194W	FBpp0087857	23.57	437	274	13	143	555	66	466	2e-18	85.5	0	0
YDL194W	FBpp0072511	26.49	370	223	13	113	456	274	620	2e-16	78.2	0	0
YDL194W	FBpp0087856	23.73	413	290	12	113	508	36	440	1e-15	75.9	0	0
YDL194W	FBpp0085319	24.82	274	179	6	285	554	237	487	3e-15	74.3	0	-1
YDL194W	FBpp0085318	24.82	274	179	6	285	554	307	557	3e-15	74.3	0	0
YDL194W	FBpp0086445	22.32	345	247	9	218	556	167	496	2e-14	72	0	0
YDL194W	FBpp0077272	21.59	352	244	9	217	552	128	463	7e-13	66.6	0	0
YDL194W	FBpp0070973	21.45	345	248	9	218	554	168	497	1e-11	62.8	0	-1
YDL194W	FBpp0070974	21.45	345	248	9	218	554	168	497	1e-11	62.8	0	0
YDL194W	FBpp0081121	24.26	437	300	11	123	546	15	433	2e-10	58.9	0	0
YDL194W	FBpp0072149	22.27	422	296	8	144	556	29	427	6e-10	57	0	-1
YDL194W	FBpp0072148	22.27	422	296	8	144	556	102	500	6e-10	57	0	0
YDL194W	FBpp0085642	24.31	288	179	10	272	551	230	486	1e-09	56.2	0	0
YDL194W	FBpp0081118	22	350	233	10	217	551	128	452	2e-08	52	0	0
YDL194W	FBpp0081119	22	350	233	10	217	551	108	432	2e-08	52	0	-1
YDL194W	FBpp0077275	20.8	351	236	14	217	549	137	463	3e-07	48.1	0	0
YDL194W	FBpp0082730	22.94	279	177	9	282	551	265	514	8e-07	46.6	0	0
YDL194W	FBpp0112370	20.53	341	250	9	217	551	134	459	2e-06	45.4	0	0
YDL194W	FBpp0080925	21.86	279	193	7	281	554	309	567	2e-06	45.4	0	0
YDL194W	FBpp0080924	21.86	279	193	7	281	554	235	493	2e-06	45.4	0	-1
YDL194W	FBpp0083983	22.69	238	148	9	282	508	262	474	3e-06	44.7	0	0
YDL194W	FBpp0077268	21.14	350	241	12	217	549	136	467	5e-06	43.9	0	0
YDL194W	FBpp0081489	23.01	113	80	2	450	560	530	637	1e-05	42.7	0	0
YDL194W	FBpp0077274	23.38	355	241	10	142	484	68	403	1e-05	42.4	0	0
YDL194W	FBpp0081489	23.48	247	160	9	219	445	173	410	3e-05	41.6	0	0
YDL194W	FBpp0288885	21.28	282	185	8	282	554	337	590	3e-05	41.2	0	0
YDL194W	FBpp0112387	21.48	298	181	10	262	539	314	578	7e-05	40	0	0
YDL194W	FBpp0112386	22.1	267	157	9	262	508	275	510	0.0001	39.7	0	-1
YDL194W	FBpp0077271	22.08	231	153	6	283	499	191	408	0.0001	39.7	0	0
YDL194W	FBpp0070945	21.57	357	194	12	219	510	264	599	0.0002	38.5	0	-1
YDL194W	FBpp0070944	21.57	357	194	12	219	510	264	599	0.0002	38.5	0	-1
YDL194W	FBpp0070946	21.57	357	194	12	219	510	264	599	0.0002	38.5	0	0
YDL194W	FBpp0083194	25	192	122	8	270	448	236	418	0.0004	37.7	0	0
YDL194W	FBpp0083985	24.15	294	165	14	274	544	288	546	0.001	36.2	0	0
YDL194W	FBpp0086878	21.68	226	141	10	277	484	287	494	0.002	35	0	0
YDL194W	FBpp0072106	24.11	112	67	4	412	520	356	452	0.009	33.1	0	0
YDL194W	FBpp0086928	23.36	214	126	7	282	483	286	473	0.012	32.7	0	0
YDL194W	FBpp0085473	22.4	183	127	4	336	511	116	290	0.026	31.6	0	4
YDL194W	FBpp0112368	27.71	83	59	1	219	300	131	213	0.034	31.2	0	-1
YDL194W	FBpp0288582	27.71	83	59	1	219	300	131	213	0.034	31.2	0	0
YDL194W	FBpp0078124	18.95	438	292	17	142	561	161	553	0.034	31.2	0	0
YDL194W	FBpp0111892	18.87	265	162	5	261	484	211	463	0.058	30.4	0	0
YDL194W	FBpp0070921	23.08	143	86	5	421	546	324	459	0.075	30	0	18
YDL194W	FBpp0112153	37.14	35	21	1	265	299	329	362	0.098	29.6	0	-1
YDL194W	FBpp0082707	37.14	35	21	1	265	299	393	426	0.098	29.6	0	0
YDL194W	FBpp0074451	22.35	85	60	2	415	494	78	161	0.13	29.3	0	4
YDL194W	FBpp0081790	43.33	30	17	0	396	425	73	102	0.17	28.9	0	0
YDL194W	FBpp0081789	43.33	30	17	0	396	425	73	102	0.17	28.9	0	-1
YDL194W	FBpp0085642	37.5	32	20	0	141	172	106	137	0.37	27.7	0	0
YDL194W	FBpp0088023	27.94	68	45	2	374	437	109	176	0.49	27.3	0	-1
YDL194W	FBpp0088024	27.94	68	45	2	374	437	109	176	0.49	27.3	0	-1
YDL194W	FBpp0088022	27.94	68	45	2	374	437	109	176	0.49	27.3	0	11
YDL194W	FBpp0079876	23.59	195	118	7	392	580	309	478	0.64	26.9	0	1
YDL194W	FBpp0083600	20.94	234	141	9	283	482	306	529	0.83	26.6	0	-1
YDL194W	FBpp0083599	20.94	234	141	9	283	482	306	529	0.83	26.6	0	0
YDL194W	FBpp0083982	44	25	14	0	148	172	135	159	0.83	26.6	0	0
YDL194W	FBpp0083194	36.36	33	21	0	140	172	117	149	1.1	26.2	0	0
YDL194W	FBpp0077083	22.22	171	116	7	378	544	75	232	1.1	26.2	0	1
YDL194W	FBpp0070178	38.46	26	16	0	282	307	230	255	1.4	25.8	0	0
YDL194W	FBpp0083194	29.63	54	30	2	450	497	212	263	1.9	25.4	0	0
YDL194W	FBpp0113136	20.99	243	157	8	277	509	356	573	1.9	25.4	0	0
YDL194W	FBpp0112301	20.63	286	147	12	281	507	214	478	2.4	25	0	0
YDL194W	FBpp0085319	34.48	29	19	0	563	591	1	29	3.2	24.6	0	-1
YDL194W	FBpp0087856	26	50	37	0	417	466	415	464	4.1	24.3	0	0
YDL194W	FBpp0111918	25.97	77	53	2	381	454	67	142	5.4	23.9	0	4
YDL194W	FBpp0289377	26.23	61	35	2	510	564	359	415	5.4	23.9	0	-1
YDL194W	FBpp0271871	26.23	61	35	2	510	564	380	436	5.4	23.9	0	22
YDL194W	FBpp0271870	26.23	61	35	2	510	564	359	415	5.4	23.9	0	-1
YDL194W	FBpp0081120	21.28	94	67	2	217	310	128	214	5.4	23.9	0	-1
YDL194W	FBpp0078522	28.89	45	29	2	273	316	276	318	5.4	23.9	0	0
YDL194W	FBpp0078128	20.17	119	75	4	395	506	407	512	5.4	23.9	0	0
YDL194W	FBpp0081790	30.95	42	19	1	273	304	194	235	7	23.5	0	0
YDL194W	FBpp0081789	30.95	42	19	1	273	304	194	235	7	23.5	0	-1
YDL194W	FBpp0083258	31.43	35	24	0	27	61	532	566	7	23.5	0	0
YDL194W	FBpp0081790	29.17	48	34	0	806	853	261	308	9.2	23.1	0	0
YDL194W	FBpp0081789	29.17	48	34	0	806	853	261	308	9.2	23.1	0	-1
YDL194W	FBpp0070178	29.79	47	33	0	384	430	78	124	9.2	23.1	0	0
YDL194W	FBpp0081788	31.91	47	21	3	268	303	218	264	9.2	23.1	0	0
YDL194W	FBpp0077866	33.33	48	32	0	496	543	268	315	9.2	23.1	0	7
YDL194W	FBpp0074454	26.15	65	45	1	393	454	1	65	9.2	23.1	0	-1
YDL199C	FBpp0087856	24.41	381	254	15	164	525	75	440	5e-12	63.5	0	0
YDL199C	FBpp0111822	25.23	325	204	16	217	523	123	426	1e-10	58.9	0	-1
YDL199C	FBpp0111824	25.23	325	204	16	217	523	210	513	1e-10	58.9	0	-1
YDL199C	FBpp0072512	25.23	325	204	16	217	523	123	426	1e-10	58.9	0	-1
YDL199C	FBpp0072513	25.23	325	204	16	217	523	123	426	1e-10	58.9	0	-1
YDL199C	FBpp0111823	24.7	332	204	16	217	523	123	433	7e-10	56.2	0	-1
YDL199C	FBpp0088616	22.51	391	255	12	153	527	40	398	7e-10	56.2	0	-1
YDL199C	FBpp0088617	22.51	391	255	12	153	527	40	398	7e-10	56.2	0	0
YDL199C	FBpp0113136	26.44	174	117	5	171	344	240	402	4e-08	50.4	0	0
YDL199C	FBpp0078291	21.73	405	242	16	157	525	79	444	4e-08	50.4	0	-1
YDL199C	FBpp0078293	21.73	405	242	16	157	525	79	444	4e-08	50.4	0	-1
YDL199C	FBpp0078292	21.73	405	242	16	157	525	79	444	4e-08	50.4	0	0
YDL199C	FBpp0087180	19.26	379	269	9	156	519	64	420	5e-08	50.1	0	0
YDL199C	FBpp0087181	19.26	379	269	9	156	519	9	365	5e-08	50.1	0	-1
YDL199C	FBpp0072511	25.7	249	163	11	217	456	368	603	7e-08	49.7	0	0
YDL199C	FBpp0077272	21.35	431	280	15	141	529	15	428	3e-07	47.8	0	0
YDL199C	FBpp0087179	19.16	407	278	11	135	519	43	420	5e-07	47	0	-1
YDL199C	FBpp0087178	19.16	407	278	11	135	519	411	788	5e-07	47	0	0
YDL199C	FBpp0086060	20.98	410	260	17	144	525	35	408	5e-07	47	0	0
YDL199C	FBpp0087855	19.52	374	275	11	165	525	96	456	1e-06	45.8	0	0
YDL199C	FBpp0086445	27.2	239	138	11	184	402	108	330	1e-06	45.4	0	0
YDL199C	FBpp0072149	21.72	290	212	9	165	451	31	308	5e-06	43.5	0	-1
YDL199C	FBpp0072148	21.72	290	212	9	165	451	104	381	5e-06	43.5	0	0
YDL199C	FBpp0111892	25.51	196	135	6	141	327	65	258	9e-06	42.7	0	0
YDL199C	FBpp0083985	25.85	147	94	6	169	311	171	306	2e-05	41.6	0	0
YDL199C	FBpp0085319	21.09	384	258	16	165	525	97	458	2e-05	41.2	0	-1
YDL199C	FBpp0085318	21.09	384	258	16	165	525	167	528	2e-05	41.2	0	0
YDL199C	FBpp0113045	21.62	333	214	14	174	485	129	435	3e-05	40.8	0	0
YDL199C	FBpp0076737	26.56	128	89	3	184	311	160	282	4e-05	40.4	0	0
YDL199C	FBpp0081118	24.82	278	188	10	265	527	145	416	9e-05	39.3	0	0
YDL199C	FBpp0081119	24.82	278	188	10	265	527	125	396	9e-05	39.3	0	-1
YDL199C	FBpp0086928	21.85	151	109	4	179	326	170	314	0.0001	38.9	0	0
YDL199C	FBpp0083983	23.84	172	104	4	188	333	124	294	0.0004	37.4	0	0
YDL199C	FBpp0070945	22.83	184	119	7	159	327	186	361	0.0008	36.2	0	-1
YDL199C	FBpp0070944	22.83	184	119	7	159	327	186	361	0.0008	36.2	0	-1
YDL199C	FBpp0070946	22.83	184	119	7	159	327	186	361	0.0008	36.2	0	0
YDL199C	FBpp0112301	24.07	162	112	6	172	324	79	238	0.003	34.3	0	0
YDL199C	FBpp0288885	23.03	165	120	5	167	331	209	366	0.005	33.5	0	0
YDL199C	FBpp0081489	23.94	142	100	5	180	320	114	248	0.02	31.6	0	0
YDL199C	FBpp0083600	22.09	163	118	4	166	326	175	330	0.026	31.2	0	-1
YDL199C	FBpp0083599	22.09	163	118	4	166	326	175	330	0.026	31.2	0	0
YDL199C	FBpp0080925	20.16	258	190	7	204	458	219	463	0.026	31.2	0	0
YDL199C	FBpp0080924	20.16	258	190	7	204	458	145	389	0.026	31.2	0	-1
YDL199C	FBpp0081788	22.41	174	121	5	165	327	99	269	0.034	30.8	0	0
YDL199C	FBpp0112109	21.08	370	250	14	167	522	110	451	0.075	29.6	0	0
YDL199C	FBpp0112108	21.08	370	250	14	167	522	104	445	0.075	29.6	0	-1
YDL199C	FBpp0112153	26.09	92	62	3	224	313	270	357	0.098	29.3	0	-1
YDL199C	FBpp0083260	21.9	137	71	5	208	321	198	321	0.098	29.3	0	0
YDL199C	FBpp0086878	21.35	281	178	11	190	450	189	446	0.098	29.3	0	0
YDL199C	FBpp0082707	26.09	92	62	3	224	313	334	421	0.098	29.3	0	0
YDL199C	FBpp0070178	16.75	209	157	4	165	360	86	290	0.098	29.3	0	0
YDL199C	FBpp0076594	31.43	35	20	1	193	227	128	158	0.17	28.5	0	9
YDL199C	FBpp0082730	22.56	164	120	3	162	324	131	288	0.22	28.1	0	0
YDL199C	FBpp0072511	29.79	94	54	3	174	262	539	625	0.37	27.3	0	0
YDL199C	FBpp0081120	33.33	60	35	1	265	319	145	204	0.83	26.2	0	-1
YDL199C	FBpp0070973	23.03	165	85	7	158	319	120	245	1.1	25.8	0	-1
YDL199C	FBpp0070974	23.03	165	85	7	158	319	120	245	1.1	25.8	0	0
YDL199C	FBpp0112259	27.94	68	48	1	162	229	414	480	1.4	25.4	0	19
YDL199C	FBpp0083193	21.26	334	214	13	171	485	120	423	1.4	25.4	0	0
YDL199C	FBpp0077077	29.27	41	22	1	194	227	124	164	1.4	25.4	0	9
YDL199C	FBpp0073756	33.33	48	25	1	222	269	241	281	2.4	24.6	0	3
YDL199C	FBpp0075675	19.2	323	230	8	184	494	80	383	3.1	24.3	0	-1
YDL199C	FBpp0075673	19.2	323	230	8	184	494	80	383	3.1	24.3	0	-1
YDL199C	FBpp0075674	19.2	323	230	8	184	494	148	451	3.1	24.3	0	0
YDL199C	FBpp0112259	22.22	72	54	1	158	227	207	278	4.1	23.9	0	19
YDL199C	FBpp0288884	25.35	71	52	1	167	237	209	278	4.1	23.9	0	-1
YDL199C	FBpp0112370	23.53	68	43	1	418	476	382	449	4.1	23.9	0	0
YDL199C	FBpp0271696	32.84	67	42	3	409	474	427	491	4.1	23.9	0	4
YDL199C	FBpp0083412	23	100	67	2	409	505	53	145	4.1	23.9	0	7
YDL199C	FBpp0088608	25.64	78	46	4	400	472	22	92	5.4	23.5	0	0
YDL199C	FBpp0083258	23.53	153	104	4	171	320	174	316	5.4	23.5	0	0
YDL199C	FBpp0074452	32.35	34	23	0	615	648	28	61	5.4	23.5	0	4
YDL199C	FBpp0271696	34.29	35	23	0	627	661	963	997	7	23.1	0	4
YDL199C	FBpp0087139	21.76	193	109	6	364	526	652	832	7	23.1	0	4
YDL199C	FBpp0073555	21.43	56	44	0	461	516	226	281	7	23.1	0	1
YDL245C	FBpp0111823	27.23	459	316	11	75	524	28	477	4e-41	159	0	-1
YDL245C	FBpp0086060	28.51	470	308	10	61	527	10	454	5e-41	159	0	0
YDL245C	FBpp0111822	27.29	458	310	11	75	524	28	470	1e-40	157	0	-1
YDL245C	FBpp0111824	27.29	458	310	11	75	524	115	557	1e-40	157	0	-1
YDL245C	FBpp0072512	27.29	458	310	11	75	524	28	470	1e-40	157	0	-1
YDL245C	FBpp0072513	27.29	458	310	11	75	524	28	470	1e-40	157	0	-1
YDL245C	FBpp0088616	27.67	477	287	15	53	521	10	436	1e-39	154	0	-1
YDL245C	FBpp0088617	27.67	477	287	15	53	521	10	436	1e-39	154	0	0
YDL245C	FBpp0112109	25.16	477	319	12	57	521	46	496	9e-38	148	0	0
YDL245C	FBpp0112108	25.16	477	319	12	57	521	40	490	9e-38	148	0	-1
YDL245C	FBpp0087180	27.65	405	262	13	125	521	85	466	1e-33	134	0	0
YDL245C	FBpp0087181	27.65	405	262	13	125	521	30	411	1e-33	134	0	-1
YDL245C	FBpp0087179	27.34	428	270	15	125	539	85	484	3e-32	130	0	-1
YDL245C	FBpp0087178	27.34	428	270	15	125	539	453	852	3e-32	130	0	0
YDL245C	FBpp0078291	26.91	498	311	17	40	521	23	483	2e-31	127	0	-1
YDL245C	FBpp0078293	26.91	498	311	17	40	521	23	483	2e-31	127	0	-1
YDL245C	FBpp0078292	26.91	498	311	17	40	521	23	483	2e-31	127	0	0
YDL245C	FBpp0072511	29.36	327	216	9	75	393	273	592	2e-31	127	0	0
YDL245C	FBpp0075675	26.96	408	273	10	119	521	67	454	2e-31	127	0	-1
YDL245C	FBpp0075673	26.96	408	273	10	119	521	67	454	2e-31	127	0	-1
YDL245C	FBpp0075674	26.96	408	273	10	119	521	135	522	2e-31	127	0	0
YDL245C	FBpp0087855	26.02	492	317	15	59	529	38	503	6e-31	125	0	0
YDL245C	FBpp0087857	22.84	486	336	14	59	529	11	472	5e-27	112	0	0
YDL245C	FBpp0087856	23.15	432	294	13	114	528	76	486	4e-25	106	0	0
YDL245C	FBpp0070973	22.92	445	306	12	101	527	77	502	3e-24	103	0	-1
YDL245C	FBpp0070974	22.92	445	306	12	101	527	77	502	3e-24	103	0	0
YDL245C	FBpp0081121	23.88	423	269	13	116	514	40	433	1e-23	102	0	0
YDL245C	FBpp0077272	24.38	480	299	18	67	520	22	463	1e-23	102	0	0
YDL245C	FBpp0085319	25.64	429	286	14	114	529	97	505	2e-23	101	0	-1
YDL245C	FBpp0085318	25.64	429	286	14	114	529	167	575	2e-23	101	0	0
YDL245C	FBpp0077268	24.94	429	290	11	104	517	56	467	4e-23	100	0	0
YDL245C	FBpp0077274	20.97	453	310	12	92	517	32	463	4e-20	90.1	0	0
YDL245C	FBpp0086445	21.4	444	317	11	98	527	74	499	6e-20	89.4	0	0
YDL245C	FBpp0081118	24.21	413	284	12	116	519	60	452	8e-20	89	0	0
YDL245C	FBpp0081119	24.21	413	284	12	116	519	40	432	8e-20	89	0	-1
YDL245C	FBpp0112370	21.27	442	288	12	103	519	53	459	4e-18	83.6	0	0
YDL245C	FBpp0077275	21.19	420	288	12	116	517	69	463	2e-16	77.8	0	0
YDL245C	FBpp0085642	20.4	402	286	8	120	519	117	486	6e-15	72.8	0	0
YDL245C	FBpp0076737	23.65	427	274	19	115	531	143	527	7e-11	59.3	0	0
YDL245C	FBpp0072149	20.48	420	296	16	114	521	31	424	5e-10	56.6	0	-1
YDL245C	FBpp0072148	20.48	420	296	16	114	521	104	497	5e-10	56.6	0	0
YDL245C	FBpp0082730	22.83	438	282	17	111	536	131	524	3e-09	53.9	0	0
YDL245C	FBpp0070945	24.42	172	119	4	106	268	184	353	3e-09	53.9	0	-1
YDL245C	FBpp0070944	24.42	172	119	4	106	268	184	353	3e-09	53.9	0	-1
YDL245C	FBpp0070946	24.42	172	119	4	106	268	184	353	3e-09	53.9	0	0
YDL245C	FBpp0083985	20.15	407	280	11	119	512	172	546	7e-09	52.8	0	0
YDL245C	FBpp0081489	21.74	299	191	9	120	396	111	388	1e-08	51.6	0	0
YDL245C	FBpp0083194	22.04	422	273	13	116	519	125	508	3e-08	50.8	0	0
YDL245C	FBpp0083983	20.81	418	278	14	116	519	135	513	3e-08	50.8	0	0
YDL245C	FBpp0088551	20.3	197	149	4	76	268	114	306	7e-08	49.3	0	-1
YDL245C	FBpp0088550	20.3	197	149	4	76	268	114	306	7e-08	49.3	0	-1
YDL245C	FBpp0088549	20.3	197	149	4	76	268	114	306	7e-08	49.3	0	17
YDL245C	FBpp0088548	20.3	197	149	4	76	268	114	306	7e-08	49.3	0	-1
YDL245C	FBpp0088552	20.3	197	149	4	76	268	114	306	7e-08	49.3	0	-1
YDL245C	FBpp0070921	20.52	346	219	12	123	463	112	406	7e-08	49.3	0	18
YDL245C	FBpp0078128	23.36	381	225	16	102	463	167	499	1e-07	48.9	0	0
YDL245C	FBpp0112153	22.99	348	215	11	111	426	213	539	1e-07	48.5	0	-1
YDL245C	FBpp0082707	22.99	348	215	11	111	426	277	603	1e-07	48.5	0	0
YDL245C	FBpp0083982	19.57	414	280	11	116	512	135	512	2e-07	48.1	0	0
YDL245C	FBpp0077271	22.15	492	299	22	63	512	1	450	2e-07	48.1	0	0
YDL245C	FBpp0083191	24.85	165	116	3	116	279	112	269	2e-07	47.8	0	0
YDL245C	FBpp0113136	21.22	278	198	9	117	388	237	499	3e-07	47.4	0	0
YDL245C	FBpp0113045	21.1	417	283	13	116	519	126	509	4e-06	43.5	0	0
YDL245C	FBpp0112386	21.67	406	266	14	118	512	183	547	5e-06	43.1	0	-1
YDL245C	FBpp0083193	21.83	481	283	22	116	561	116	538	5e-06	43.1	0	0
YDL245C	FBpp0288885	19.37	413	274	14	116	513	209	577	7e-06	42.7	0	0
YDL245C	FBpp0288582	22.55	235	174	5	87	318	31	260	9e-06	42.4	0	0
YDL245C	FBpp0083600	24.53	159	106	5	125	279	186	334	1e-05	42	0	-1
YDL245C	FBpp0083599	24.53	159	106	5	125	279	186	334	1e-05	42	0	0
YDL245C	FBpp0112368	22.45	196	147	4	87	279	31	224	3e-05	40.4	0	-1
YDL245C	FBpp0289376	22.73	242	159	6	55	282	13	240	4e-05	40	0	-1
YDL245C	FBpp0271698	22.73	242	159	6	55	282	13	240	4e-05	40	0	0
YDL245C	FBpp0112387	29.3	157	90	7	118	267	222	364	4e-05	40	0	0
YDL245C	FBpp0086878	20.71	420	274	15	121	519	172	553	4e-05	40	0	0
YDL245C	FBpp0078124	21.08	408	265	17	121	517	176	537	4e-05	40	0	0
YDL245C	FBpp0112301	19.37	222	149	6	103	301	61	275	6e-05	39.7	0	0
YDL245C	FBpp0080925	24.1	166	117	3	115	279	182	339	8e-05	39.3	0	0
YDL245C	FBpp0080924	24.1	166	117	3	115	279	108	265	8e-05	39.3	0	-1
YDL245C	FBpp0081788	24.35	193	122	6	112	287	98	283	0.0001	38.9	0	0
YDL245C	FBpp0082450	23.17	164	120	2	116	279	127	284	0.0001	38.9	0	0
YDL245C	FBpp0271725	27.27	176	107	9	116	282	109	272	0.0003	37.4	0	0
YDL245C	FBpp0081790	21.94	196	116	4	106	279	62	242	0.0004	37	0	0
YDL245C	FBpp0081789	21.94	196	116	4	106	279	62	242	0.0004	37	0	-1
YDL245C	FBpp0081489	26.51	83	50	2	445	521	553	630	0.0006	36.2	0	0
YDL245C	FBpp0083217	20.37	324	218	9	116	412	125	435	0.0006	36.2	0	-1
YDL245C	FBpp0083220	20.37	324	218	9	116	412	125	435	0.0006	36.2	0	-1
YDL245C	FBpp0083219	20.37	324	218	9	116	412	125	435	0.0006	36.2	0	-1
YDL245C	FBpp0083218	20.37	324	218	9	116	412	125	435	0.0006	36.2	0	0
YDL245C	FBpp0111892	21.56	167	122	2	110	268	85	250	0.002	34.7	0	0
YDL245C	FBpp0086928	27.05	122	75	4	137	255	416	526	0.009	32.3	0	0
YDL245C	FBpp0070178	21.76	193	139	4	106	287	79	270	0.009	32.3	0	0
YDL245C	FBpp0112259	22.52	111	82	4	108	216	211	319	0.012	32	0	19
YDL245C	FBpp0079876	22.61	199	126	7	102	284	76	262	0.012	32	0	1
YDL245C	FBpp0084181	22.16	185	122	7	103	272	70	247	0.027	30.8	0	0
YDL245C	FBpp0080090	24.53	106	74	2	102	203	81	184	0.035	30.4	0	1
YDL245C	FBpp0085816	22.94	109	83	1	104	211	83	191	0.061	29.6	0	-1
YDL245C	FBpp0085817	22.94	109	83	1	104	211	83	191	0.061	29.6	0	1
YDL245C	FBpp0088608	19.53	169	119	3	106	260	23	188	0.079	29.3	0	0
YDL245C	FBpp0288640	35.29	34	20	1	495	526	220	253	0.079	29.3	0	3
YDL245C	FBpp0087664	22.54	142	94	4	128	255	132	271	0.13	28.5	0	3
YDL245C	FBpp0077866	27.12	59	42	1	113	171	268	325	0.18	28.1	0	7
YDL245C	FBpp0087139	28.57	98	66	2	112	205	694	791	0.3	27.3	0	4
YDL245C	FBpp0078128	22.31	121	73	3	361	477	178	281	0.51	26.6	0	0
YDL245C	FBpp0288884	19.44	72	57	1	116	187	209	279	0.51	26.6	0	-1
YDL245C	FBpp0112301	36.84	38	22	1	367	402	81	118	0.67	26.2	0	0
YDL245C	FBpp0085819	21.71	152	106	3	97	244	16	158	1.1	25.4	0	-1
YDL245C	FBpp0085818	21.71	152	106	3	97	244	70	212	1.1	25.4	0	1
YDL245C	FBpp0074453	23.01	113	80	2	167	275	72	181	1.5	25	0	4
YDL245C	FBpp0086335	43.75	32	17	1	320	351	359	389	1.9	24.6	0	22
YDL245C	FBpp0076591	25	40	30	0	304	343	300	339	1.9	24.6	0	7
YDL245C	FBpp0288582	38.1	42	23	2	180	220	395	434	2.5	24.3	0	0
YDL245C	FBpp0113090	28.3	53	28	2	477	519	199	251	3.3	23.9	0	3
YDL245C	FBpp0087703	28.3	53	28	2	477	519	72	124	3.3	23.9	0	-1
YDL245C	FBpp0073555	25.64	78	57	1	102	178	133	210	3.3	23.9	0	1
YDL245C	FBpp0076594	28.57	35	25	0	292	326	413	447	4.3	23.5	0	9
YDL245C	FBpp0070921	17.65	102	67	3	112	204	314	407	5.7	23.1	0	18
YDL245C	FBpp0078128	26.74	86	58	3	132	214	427	510	5.7	23.1	0	0
YDL245C	FBpp0084181	23.91	46	35	0	353	398	375	420	5.7	23.1	0	0
YDL245C	FBpp0075164	29.27	41	29	0	137	177	599	639	5.7	23.1	0	3
YDL245C	FBpp0075162	29.27	41	29	0	137	177	311	351	5.7	23.1	0	-1
YDL245C	FBpp0075160	29.27	41	29	0	137	177	310	350	5.7	23.1	0	-1
YDL245C	FBpp0075163	29.27	41	29	0	137	177	309	349	5.7	23.1	0	-1
YDL245C	FBpp0075161	29.27	41	29	0	137	177	311	351	5.7	23.1	0	-1
YDL245C	FBpp0271698	45.45	11	6	0	489	499	353	363	7.4	22.7	0	0
YDL245C	FBpp0070178	25.93	54	34	2	358	410	483	531	7.4	22.7	0	0
YDL245C	FBpp0077561	30.3	33	22	1	492	524	45	76	7.4	22.7	0	22
YDL245C	FBpp0078522	34.48	29	18	1	241	268	276	304	7.4	22.7	0	0
YDL245C	FBpp0074460	34.92	63	31	2	188	245	467	524	7.4	22.7	0	4
YDL245C	FBpp0086928	29.33	75	47	2	130	199	465	538	9.7	22.3	0	0
YDL245C	FBpp0288424	50	18	9	0	227	244	340	357	9.7	22.3	0	1
YDR119W	FBpp0083982	29.03	62	44	0	574	635	358	419	0.017	32	32	0
YDR119W	FBpp0078291	23.4	94	70	2	324	417	127	218	0.022	31.6	32	-1
YDR119W	FBpp0078293	23.4	94	70	2	324	417	127	218	0.022	31.6	32	-1
YDR119W	FBpp0078292	23.4	94	70	2	324	417	127	218	0.022	31.6	32	0
YDR119W	FBpp0083983	26.23	61	45	0	574	634	352	412	0.14	28.9	32	0
YDR119W	FBpp0077077	35.71	42	23	1	319	360	137	174	0.25	28.1	32	9
YDR119W	FBpp0071801	25.42	59	41	1	332	387	251	309	0.32	27.7	32	1
YDR119W	FBpp0112259	22.22	81	61	2	319	397	247	327	0.55	26.9	32	19
YDR119W	FBpp0071802	40.62	32	19	0	332	363	245	276	0.72	26.6	32	1
YDR119W	FBpp0077866	24.77	109	74	3	338	444	111	213	0.93	26.2	32	7
YDR119W	FBpp0112368	30	60	34	2	330	386	100	154	1.6	25.4	32	-1
YDR119W	FBpp0288582	30	60	34	2	330	386	100	154	1.6	25.4	32	0
YDR119W	FBpp0085642	24.29	70	51	1	358	427	91	158	1.6	25.4	32	0
YDR119W	FBpp0078956	29.41	68	44	2	607	671	197	263	1.6	25.4	32	6
YDR119W	FBpp0078291	23.6	89	66	2	591	678	117	204	2.7	24.6	32	-1
YDR119W	FBpp0078293	23.6	89	66	2	591	678	117	204	2.7	24.6	32	-1
YDR119W	FBpp0078292	23.6	89	66	2	591	678	117	204	2.7	24.6	32	0
YDR119W	FBpp0090963	26.53	49	35	1	343	390	296	344	2.7	24.6	32	-1
YDR119W	FBpp0090962	26.53	49	35	1	343	390	296	344	2.7	24.6	32	19
YDR119W	FBpp0090961	26.53	49	35	1	343	390	296	344	2.7	24.6	32	-1
YDR119W	FBpp0112018	22.41	58	45	0	626	683	267	324	3.6	24.3	32	-1
YDR119W	FBpp0076594	30.95	42	25	1	319	360	131	168	3.6	24.3	32	9
YDR119W	FBpp0071690	22.41	58	45	0	626	683	267	324	3.6	24.3	32	6
YDR119W	FBpp0086878	50	22	10	1	604	624	263	284	4.6	23.9	32	0
YDR119W	FBpp0077268	30.56	36	25	0	354	389	2	37	4.6	23.9	32	0
YDR119W	FBpp0071804	34.38	32	21	0	332	363	245	276	4.6	23.9	32	1
YDR119W	FBpp0071803	37.5	32	20	0	332	363	233	264	4.6	23.9	32	1
YDR119W	FBpp0087925	27.78	54	39	0	334	387	245	298	6.1	23.5	32	1
YDR119W	FBpp0079426	26	50	37	0	340	389	265	314	6.1	23.5	32	-1
YDR119W	FBpp0079425	26	50	37	0	340	389	326	375	6.1	23.5	32	-1
YDR119W	FBpp0079424	26	50	37	0	340	389	326	375	6.1	23.5	32	-1
YDR119W	FBpp0079423	26	50	37	0	340	389	326	375	6.1	23.5	32	6
YDR119W	FBpp0113136	35	20	13	0	408	427	114	133	7.9	23.1	32	0
YDR119W	FBpp0076231	30.3	33	23	0	647	679	223	255	7.9	23.1	32	16
YDR342C	FBpp0111824	27.77	515	339	11	24	524	58	553	4e-34	136	0	-1
YDR342C	FBpp0111823	28.48	474	316	9	62	524	12	473	2e-33	134	0	-1
YDR342C	FBpp0111822	28.69	474	308	10	62	524	12	466	9e-33	132	0	-1
YDR342C	FBpp0072512	28.69	474	308	10	62	524	12	466	9e-33	132	0	-1
YDR342C	FBpp0072513	28.69	474	308	10	62	524	12	466	9e-33	132	0	-1
YDR342C	FBpp0088616	26.38	436	287	9	101	530	34	441	4e-31	126	0	-1
YDR342C	FBpp0088617	26.38	436	287	9	101	530	34	441	4e-31	126	0	0
YDR342C	FBpp0086060	27.78	468	299	12	73	531	17	454	1e-30	125	0	0
YDR342C	FBpp0075675	29.69	357	231	9	171	524	114	453	1e-28	118	0	-1
YDR342C	FBpp0075673	29.69	357	231	9	171	524	114	453	1e-28	118	0	-1
YDR342C	FBpp0075674	29.69	357	231	9	171	524	182	521	1e-28	118	0	0
YDR342C	FBpp0112109	22.7	489	326	11	62	531	46	501	2e-28	117	0	0
YDR342C	FBpp0112108	22.7	489	326	11	62	531	40	495	2e-28	117	0	-1
YDR342C	FBpp0078291	26	423	265	10	118	524	92	482	3e-27	113	0	-1
YDR342C	FBpp0078293	26	423	265	10	118	524	92	482	3e-27	113	0	-1
YDR342C	FBpp0078292	26	423	265	10	118	524	92	482	3e-27	113	0	0
YDR342C	FBpp0072511	28.54	410	261	10	24	412	216	614	5e-27	112	0	0
YDR342C	FBpp0087855	25.99	481	320	12	67	531	41	501	8e-26	108	0	0
YDR342C	FBpp0070973	25.06	443	291	11	109	531	81	502	3e-24	103	0	-1
YDR342C	FBpp0070974	25.06	443	291	11	109	531	81	502	3e-24	103	0	0
YDR342C	FBpp0087180	25.07	355	246	7	173	524	128	465	4e-22	96.7	0	0
YDR342C	FBpp0087181	25.07	355	246	7	173	524	73	410	4e-22	96.7	0	-1
YDR342C	FBpp0087179	26.12	356	241	8	173	524	128	465	5e-22	96.3	0	-1
YDR342C	FBpp0087178	26.12	356	241	8	173	524	496	833	5e-22	96.3	0	0
YDR342C	FBpp0077272	23.37	475	323	13	65	524	15	463	9e-22	95.5	0	0
YDR342C	FBpp0085319	24.19	372	265	8	118	484	97	456	5e-19	86.3	0	-1
YDR342C	FBpp0085318	24.19	372	265	8	118	484	167	526	5e-19	86.3	0	0
YDR342C	FBpp0087857	22.35	425	296	11	118	531	69	470	9e-19	85.5	0	0
YDR342C	FBpp0087856	25	428	291	11	118	532	76	486	5e-18	83.2	0	0
YDR342C	FBpp0077274	23.14	350	254	7	118	466	72	407	8e-18	82.4	0	0
YDR342C	FBpp0081121	23.29	395	265	11	110	493	30	397	7e-16	75.9	0	0
YDR342C	FBpp0077268	21.79	413	290	9	65	466	21	411	1e-15	75.5	0	0
YDR342C	FBpp0086445	21.82	440	318	7	104	531	74	499	6e-15	72.8	0	0
YDR342C	FBpp0081118	22.17	433	294	12	63	487	13	410	2e-14	70.9	0	0
YDR342C	FBpp0077275	20.3	399	294	7	88	479	39	420	2e-13	67.8	0	0
YDR342C	FBpp0081119	22.19	374	258	10	122	487	42	390	1e-12	65.5	0	-1
YDR342C	FBpp0081120	23.79	227	147	6	63	285	13	217	1e-08	51.6	0	-1
YDR342C	FBpp0112370	20.2	401	282	9	120	499	66	449	3e-08	50.8	0	0
YDR342C	FBpp0088551	22.32	233	143	7	22	235	58	271	1e-07	48.9	0	-1
YDR342C	FBpp0088550	22.32	233	143	7	22	235	58	271	1e-07	48.9	0	-1
YDR342C	FBpp0088549	22.32	233	143	7	22	235	58	271	1e-07	48.9	0	17
YDR342C	FBpp0088548	22.32	233	143	7	22	235	58	271	1e-07	48.9	0	-1
YDR342C	FBpp0088552	22.32	233	143	7	22	235	58	271	1e-07	48.9	0	-1
YDR342C	FBpp0072149	20.47	425	299	14	113	524	25	423	3e-07	47.4	0	-1
YDR342C	FBpp0072148	20.47	425	299	14	113	524	98	496	3e-07	47.4	0	0
YDR342C	FBpp0070945	27.87	183	106	7	116	280	190	364	4e-07	47	0	-1
YDR342C	FBpp0070944	27.87	183	106	7	116	280	190	364	4e-07	47	0	-1
YDR342C	FBpp0070946	27.87	183	106	7	116	280	190	364	4e-07	47	0	0
YDR342C	FBpp0082730	21.01	376	255	11	117	487	134	472	1e-05	42	0	0
YDR342C	FBpp0085642	23.03	178	117	4	111	283	104	266	6e-05	39.7	0	0
YDR342C	FBpp0271725	29.31	174	106	7	120	286	109	272	0.0001	38.9	0	0
YDR342C	FBpp0081489	25.25	99	65	2	180	276	160	251	0.0002	37.7	0	0
YDR342C	FBpp0112386	29.09	165	100	7	122	281	183	335	0.0004	37	0	-1
YDR342C	FBpp0112387	29.09	165	100	7	122	281	222	374	0.0004	37	0	0
YDR342C	FBpp0083412	23.36	214	143	6	17	219	12	215	0.0005	36.6	0	7
YDR342C	FBpp0083983	24	175	109	6	120	284	135	295	0.0005	36.6	0	0
YDR342C	FBpp0086928	27.75	173	104	8	117	282	156	314	0.0005	36.6	0	0
YDR342C	FBpp0081489	25	84	52	2	447	524	551	629	0.0007	36.2	0	0
YDR342C	FBpp0288885	24.52	155	107	4	120	272	209	355	0.001	35.4	0	0
YDR342C	FBpp0078128	22.02	386	245	13	114	486	175	517	0.001	35	0	0
YDR342C	FBpp0112153	25	156	108	6	117	271	215	362	0.002	34.3	0	-1
YDR342C	FBpp0082707	25	156	108	6	117	271	279	426	0.002	34.3	0	0
YDR342C	FBpp0083982	23.43	175	114	7	120	286	135	297	0.004	33.5	0	0
YDR342C	FBpp0078128	42.59	54	25	3	358	407	172	223	0.016	31.6	0	0
YDR342C	FBpp0078124	20	240	160	7	235	469	275	487	0.016	31.6	0	0
YDR342C	FBpp0083193	25.7	179	106	5	120	286	116	279	0.021	31.2	0	0
YDR342C	FBpp0081788	26.19	168	109	5	116	272	98	261	0.036	30.4	0	0
YDR342C	FBpp0289376	23.75	160	106	4	125	272	68	223	0.047	30	0	-1
YDR342C	FBpp0271698	23.75	160	106	4	125	272	68	223	0.047	30	0	0
YDR342C	FBpp0080925	23.03	165	118	4	119	282	182	338	0.047	30	0	0
YDR342C	FBpp0080924	23.03	165	118	4	119	282	108	264	0.047	30	0	-1
YDR342C	FBpp0111892	34.69	49	29	1	235	280	213	261	0.23	27.7	0	0
YDR342C	FBpp0076737	20.89	292	192	10	247	528	265	527	0.23	27.7	0	0
YDR342C	FBpp0071802	28.77	73	43	2	324	394	32	97	0.23	27.7	0	1
YDR342C	FBpp0071804	25	84	54	2	319	400	27	103	0.3	27.3	0	1
YDR342C	FBpp0078124	32.35	68	39	2	193	259	471	532	0.39	26.9	0	0
YDR342C	FBpp0112301	34.88	43	26	1	371	413	81	121	0.52	26.6	0	0
YDR342C	FBpp0113136	24.1	166	114	5	121	281	237	395	0.88	25.8	0	0
YDR342C	FBpp0071803	23.81	84	55	2	319	400	15	91	0.88	25.8	0	1
YDR342C	FBpp0112301	22.5	120	75	5	175	281	128	242	1.1	25.4	0	0
YDR342C	FBpp0288884	39.13	23	14	0	120	142	209	231	1.1	25.4	0	-1
YDR342C	FBpp0112368	22.73	154	105	4	124	272	69	213	1.5	25	0	-1
YDR342C	FBpp0288582	22.73	154	105	4	124	272	69	213	1.5	25	0	0
YDR342C	FBpp0082450	25.15	171	108	7	112	276	121	277	1.5	25	0	0
YDR342C	FBpp0081790	33.33	42	28	0	235	276	194	235	1.5	25	0	0
YDR342C	FBpp0081789	33.33	42	28	0	235	276	194	235	1.5	25	0	-1
YDR342C	FBpp0078522	29.73	37	25	1	239	274	270	306	1.5	25	0	0
YDR342C	FBpp0070377	34.15	41	26	1	363	403	78	117	1.5	25	0	4
YDR342C	FBpp0082452	28.12	96	63	2	120	210	126	220	2	24.6	0	0
YDR342C	FBpp0083600	21.88	160	112	4	118	272	172	323	2	24.6	0	-1
YDR342C	FBpp0083599	21.88	160	112	4	118	272	172	323	2	24.6	0	0
YDR342C	FBpp0078956	23.53	51	39	0	170	220	209	259	2	24.6	0	6
YDR342C	FBpp0083217	35.56	45	21	2	342	386	468	504	2.6	24.3	0	-1
YDR342C	FBpp0083220	35.56	45	21	2	342	386	468	504	2.6	24.3	0	-1
YDR342C	FBpp0083219	35.56	45	21	2	342	386	468	504	2.6	24.3	0	-1
YDR342C	FBpp0083218	35.56	45	21	2	342	386	468	504	2.6	24.3	0	0
YDR342C	FBpp0077866	34.48	29	19	0	116	144	62	90	2.6	24.3	0	7
YDR342C	FBpp0077866	22.88	118	69	4	313	410	84	199	2.6	24.3	0	7
YDR342C	FBpp0289377	23.53	85	54	3	323	403	235	312	3.3	23.9	0	-1
YDR342C	FBpp0271871	23.53	85	54	3	323	403	235	312	3.3	23.9	0	22
YDR342C	FBpp0271870	23.53	85	54	3	323	403	235	312	3.3	23.9	0	-1
YDR342C	FBpp0084181	25	176	105	9	124	280	87	254	4.4	23.5	0	0
YDR342C	FBpp0086928	24.14	87	55	3	176	259	448	526	5.7	23.1	0	0
YDR342C	FBpp0070178	50	18	9	0	255	272	231	248	5.7	23.1	0	0
YDR342C	FBpp0070178	34.09	44	20	2	367	402	85	127	7.4	22.7	0	0
YDR342C	FBpp0085230	28.57	28	18	1	379	404	86	113	9.7	22.3	0	-1
YDR342C	FBpp0079966	27.91	43	30	1	351	392	624	666	9.7	22.3	0	6
YDR342C	FBpp0085229	28.57	28	18	1	379	404	86	113	9.7	22.3	0	1
YDR342C	FBpp0072490	30.56	36	25	0	367	402	213	248	9.7	22.3	0	4
YDR343C	FBpp0111824	27.77	515	339	11	24	524	58	553	4e-34	136	0	-1
YDR343C	FBpp0111823	28.48	474	316	9	62	524	12	473	2e-33	134	0	-1
YDR343C	FBpp0111822	28.69	474	308	10	62	524	12	466	9e-33	132	0	-1
YDR343C	FBpp0072512	28.69	474	308	10	62	524	12	466	9e-33	132	0	-1
YDR343C	FBpp0072513	28.69	474	308	10	62	524	12	466	9e-33	132	0	-1
YDR343C	FBpp0088616	26.38	436	287	9	101	530	34	441	4e-31	126	0	-1
YDR343C	FBpp0088617	26.38	436	287	9	101	530	34	441	4e-31	126	0	0
YDR343C	FBpp0086060	27.78	468	299	12	73	531	17	454	1e-30	125	0	0
YDR343C	FBpp0075675	29.69	357	231	9	171	524	114	453	1e-28	118	0	-1
YDR343C	FBpp0075673	29.69	357	231	9	171	524	114	453	1e-28	118	0	-1
YDR343C	FBpp0075674	29.69	357	231	9	171	524	182	521	1e-28	118	0	0
YDR343C	FBpp0112109	22.7	489	326	11	62	531	46	501	2e-28	117	0	0
YDR343C	FBpp0112108	22.7	489	326	11	62	531	40	495	2e-28	117	0	-1
YDR343C	FBpp0078291	26	423	265	10	118	524	92	482	3e-27	113	0	-1
YDR343C	FBpp0078293	26	423	265	10	118	524	92	482	3e-27	113	0	-1
YDR343C	FBpp0078292	26	423	265	10	118	524	92	482	3e-27	113	0	0
YDR343C	FBpp0072511	28.54	410	261	10	24	412	216	614	5e-27	112	0	0
YDR343C	FBpp0087855	25.99	481	320	12	67	531	41	501	8e-26	108	0	0
YDR343C	FBpp0070973	25.06	443	291	11	109	531	81	502	3e-24	103	0	-1
YDR343C	FBpp0070974	25.06	443	291	11	109	531	81	502	3e-24	103	0	0
YDR343C	FBpp0087180	25.07	355	246	7	173	524	128	465	4e-22	96.7	0	0
YDR343C	FBpp0087181	25.07	355	246	7	173	524	73	410	4e-22	96.7	0	-1
YDR343C	FBpp0087179	26.12	356	241	8	173	524	128	465	5e-22	96.3	0	-1
YDR343C	FBpp0087178	26.12	356	241	8	173	524	496	833	5e-22	96.3	0	0
YDR343C	FBpp0077272	23.37	475	323	13	65	524	15	463	9e-22	95.5	0	0
YDR343C	FBpp0085319	24.19	372	265	8	118	484	97	456	5e-19	86.3	0	-1
YDR343C	FBpp0085318	24.19	372	265	8	118	484	167	526	5e-19	86.3	0	0
YDR343C	FBpp0087857	22.35	425	296	11	118	531	69	470	9e-19	85.5	0	0
YDR343C	FBpp0087856	25	428	291	11	118	532	76	486	5e-18	83.2	0	0
YDR343C	FBpp0077274	23.14	350	254	7	118	466	72	407	8e-18	82.4	0	0
YDR343C	FBpp0081121	23.29	395	265	11	110	493	30	397	7e-16	75.9	0	0
YDR343C	FBpp0077268	21.79	413	290	9	65	466	21	411	1e-15	75.5	0	0
YDR343C	FBpp0086445	21.82	440	318	7	104	531	74	499	6e-15	72.8	0	0
YDR343C	FBpp0081118	22.17	433	294	12	63	487	13	410	2e-14	70.9	0	0
YDR343C	FBpp0077275	20.3	399	294	7	88	479	39	420	2e-13	67.8	0	0
YDR343C	FBpp0081119	22.19	374	258	10	122	487	42	390	1e-12	65.5	0	-1
YDR343C	FBpp0081120	23.79	227	147	6	63	285	13	217	1e-08	51.6	0	-1
YDR343C	FBpp0112370	20.2	401	282	9	120	499	66	449	3e-08	50.8	0	0
YDR343C	FBpp0088551	22.32	233	143	7	22	235	58	271	1e-07	48.9	0	-1
YDR343C	FBpp0088550	22.32	233	143	7	22	235	58	271	1e-07	48.9	0	-1
YDR343C	FBpp0088549	22.32	233	143	7	22	235	58	271	1e-07	48.9	0	17
YDR343C	FBpp0088548	22.32	233	143	7	22	235	58	271	1e-07	48.9	0	-1
YDR343C	FBpp0088552	22.32	233	143	7	22	235	58	271	1e-07	48.9	0	-1
YDR343C	FBpp0072149	20.47	425	299	14	113	524	25	423	3e-07	47.4	0	-1
YDR343C	FBpp0072148	20.47	425	299	14	113	524	98	496	3e-07	47.4	0	0
YDR343C	FBpp0070945	27.87	183	106	7	116	280	190	364	4e-07	47	0	-1
YDR343C	FBpp0070944	27.87	183	106	7	116	280	190	364	4e-07	47	0	-1
YDR343C	FBpp0070946	27.87	183	106	7	116	280	190	364	4e-07	47	0	0
YDR343C	FBpp0082730	21.01	376	255	11	117	487	134	472	1e-05	42	0	0
YDR343C	FBpp0085642	23.03	178	117	4	111	283	104	266	6e-05	39.7	0	0
YDR343C	FBpp0271725	29.31	174	106	7	120	286	109	272	0.0001	38.9	0	0
YDR343C	FBpp0081489	25.25	99	65	2	180	276	160	251	0.0002	37.7	0	0
YDR343C	FBpp0112386	29.09	165	100	7	122	281	183	335	0.0004	37	0	-1
YDR343C	FBpp0112387	29.09	165	100	7	122	281	222	374	0.0004	37	0	0
YDR343C	FBpp0083412	23.36	214	143	6	17	219	12	215	0.0005	36.6	0	7
YDR343C	FBpp0083983	24	175	109	6	120	284	135	295	0.0005	36.6	0	0
YDR343C	FBpp0086928	27.75	173	104	8	117	282	156	314	0.0005	36.6	0	0
YDR343C	FBpp0081489	25	84	52	2	447	524	551	629	0.0007	36.2	0	0
YDR343C	FBpp0288885	24.52	155	107	4	120	272	209	355	0.001	35.4	0	0
YDR343C	FBpp0078128	22.02	386	245	13	114	486	175	517	0.001	35	0	0
YDR343C	FBpp0112153	25	156	108	6	117	271	215	362	0.002	34.3	0	-1
YDR343C	FBpp0082707	25	156	108	6	117	271	279	426	0.002	34.3	0	0
YDR343C	FBpp0083982	23.43	175	114	7	120	286	135	297	0.004	33.5	0	0
YDR343C	FBpp0078128	42.59	54	25	3	358	407	172	223	0.016	31.6	0	0
YDR343C	FBpp0078124	20	240	160	7	235	469	275	487	0.016	31.6	0	0
YDR343C	FBpp0083193	25.7	179	106	5	120	286	116	279	0.021	31.2	0	0
YDR343C	FBpp0081788	26.19	168	109	5	116	272	98	261	0.036	30.4	0	0
YDR343C	FBpp0289376	23.75	160	106	4	125	272	68	223	0.047	30	0	-1
YDR343C	FBpp0271698	23.75	160	106	4	125	272	68	223	0.047	30	0	0
YDR343C	FBpp0080925	23.03	165	118	4	119	282	182	338	0.047	30	0	0
YDR343C	FBpp0080924	23.03	165	118	4	119	282	108	264	0.047	30	0	-1
YDR343C	FBpp0111892	34.69	49	29	1	235	280	213	261	0.23	27.7	0	0
YDR343C	FBpp0076737	20.89	292	192	10	247	528	265	527	0.23	27.7	0	0
YDR343C	FBpp0071802	28.77	73	43	2	324	394	32	97	0.23	27.7	0	1
YDR343C	FBpp0071804	25	84	54	2	319	400	27	103	0.3	27.3	0	1
YDR343C	FBpp0078124	32.35	68	39	2	193	259	471	532	0.39	26.9	0	0
YDR343C	FBpp0112301	34.88	43	26	1	371	413	81	121	0.52	26.6	0	0
YDR343C	FBpp0113136	24.1	166	114	5	121	281	237	395	0.88	25.8	0	0
YDR343C	FBpp0071803	23.81	84	55	2	319	400	15	91	0.88	25.8	0	1
YDR343C	FBpp0112301	22.5	120	75	5	175	281	128	242	1.1	25.4	0	0
YDR343C	FBpp0288884	39.13	23	14	0	120	142	209	231	1.1	25.4	0	-1
YDR343C	FBpp0112368	22.73	154	105	4	124	272	69	213	1.5	25	0	-1
YDR343C	FBpp0288582	22.73	154	105	4	124	272	69	213	1.5	25	0	0
YDR343C	FBpp0082450	25.15	171	108	7	112	276	121	277	1.5	25	0	0
YDR343C	FBpp0081790	33.33	42	28	0	235	276	194	235	1.5	25	0	0
YDR343C	FBpp0081789	33.33	42	28	0	235	276	194	235	1.5	25	0	-1
YDR343C	FBpp0078522	29.73	37	25	1	239	274	270	306	1.5	25	0	0
YDR343C	FBpp0070377	34.15	41	26	1	363	403	78	117	1.5	25	0	4
YDR343C	FBpp0082452	28.12	96	63	2	120	210	126	220	2	24.6	0	0
YDR343C	FBpp0083600	21.88	160	112	4	118	272	172	323	2	24.6	0	-1
YDR343C	FBpp0083599	21.88	160	112	4	118	272	172	323	2	24.6	0	0
YDR343C	FBpp0078956	23.53	51	39	0	170	220	209	259	2	24.6	0	6
YDR343C	FBpp0083217	35.56	45	21	2	342	386	468	504	2.6	24.3	0	-1
YDR343C	FBpp0083220	35.56	45	21	2	342	386	468	504	2.6	24.3	0	-1
YDR343C	FBpp0083219	35.56	45	21	2	342	386	468	504	2.6	24.3	0	-1
YDR343C	FBpp0083218	35.56	45	21	2	342	386	468	504	2.6	24.3	0	0
YDR343C	FBpp0077866	34.48	29	19	0	116	144	62	90	2.6	24.3	0	7
YDR343C	FBpp0077866	22.88	118	69	4	313	410	84	199	2.6	24.3	0	7
YDR343C	FBpp0289377	23.53	85	54	3	323	403	235	312	3.3	23.9	0	-1
YDR343C	FBpp0271871	23.53	85	54	3	323	403	235	312	3.3	23.9	0	22
YDR343C	FBpp0271870	23.53	85	54	3	323	403	235	312	3.3	23.9	0	-1
YDR343C	FBpp0084181	25	176	105	9	124	280	87	254	4.4	23.5	0	0
YDR343C	FBpp0086928	24.14	87	55	3	176	259	448	526	5.7	23.1	0	0
YDR343C	FBpp0070178	50	18	9	0	255	272	231	248	5.7	23.1	0	0
YDR343C	FBpp0070178	34.09	44	20	2	367	402	85	127	7.4	22.7	0	0
YDR343C	FBpp0085230	28.57	28	18	1	379	404	86	113	9.7	22.3	0	-1
YDR343C	FBpp0079966	27.91	43	30	1	351	392	624	666	9.7	22.3	0	6
YDR343C	FBpp0085229	28.57	28	18	1	379	404	86	113	9.7	22.3	0	1
YDR343C	FBpp0072490	30.56	36	25	0	367	402	213	248	9.7	22.3	0	4
YDR345C	FBpp0111823	26.96	471	327	9	59	521	12	473	2e-34	137	0	-1
YDR345C	FBpp0111822	26.96	471	320	10	59	521	12	466	1e-33	135	0	-1
YDR345C	FBpp0111824	26.96	471	320	10	59	521	99	553	1e-33	135	0	-1
YDR345C	FBpp0072512	26.96	471	320	10	59	521	12	466	1e-33	135	0	-1
YDR345C	FBpp0072513	26.96	471	320	10	59	521	12	466	1e-33	135	0	-1
YDR345C	FBpp0086060	27.29	480	314	12	56	528	3	454	5e-31	126	0	0
YDR345C	FBpp0075674	26.04	507	342	12	23	526	50	526	3e-30	123	0	0
YDR345C	FBpp0075675	26.88	480	321	11	50	526	6	458	4e-30	123	0	-1
YDR345C	FBpp0075673	26.88	480	321	11	50	526	6	458	4e-30	123	0	-1
YDR345C	FBpp0088616	25.42	417	284	8	113	527	50	441	1e-29	121	0	-1
YDR345C	FBpp0088617	25.42	417	284	8	113	527	50	441	1e-29	121	0	0
YDR345C	FBpp0078291	27.78	414	273	12	115	523	92	484	2e-29	121	0	-1
YDR345C	FBpp0078293	27.78	414	273	12	115	523	92	484	2e-29	121	0	-1
YDR345C	FBpp0078292	27.78	414	273	12	115	523	92	484	2e-29	121	0	0
YDR345C	FBpp0072511	28.42	366	239	9	59	409	257	614	2e-27	114	0	0
YDR345C	FBpp0112109	22.22	450	318	9	59	497	46	474	5e-27	112	0	0
YDR345C	FBpp0112108	22.22	450	318	9	59	497	40	468	5e-27	112	0	-1
YDR345C	FBpp0087180	25.59	469	310	13	58	521	31	465	2e-26	110	0	0
YDR345C	FBpp0087181	26.89	357	237	9	170	521	73	410	2e-25	107	0	-1
YDR345C	FBpp0070973	23.27	477	320	13	75	528	49	502	1e-22	98.2	0	-1
YDR345C	FBpp0070974	23.27	477	320	13	75	528	49	502	1e-22	98.2	0	0
YDR345C	FBpp0087179	26.26	358	238	9	170	521	128	465	2e-22	97.8	0	-1
YDR345C	FBpp0087178	26.26	358	238	9	170	521	496	833	2e-22	97.8	0	0
YDR345C	FBpp0077272	24.02	487	326	14	53	521	3	463	4e-22	96.7	0	0
YDR345C	FBpp0087855	24.82	423	292	11	115	528	96	501	2e-21	94.4	0	0
YDR345C	FBpp0085319	22.25	463	334	10	77	528	56	503	2e-20	91.3	0	-1
YDR345C	FBpp0085318	22.25	463	334	10	77	528	126	573	2e-20	91.3	0	0
YDR345C	FBpp0086445	21.19	519	359	11	30	528	11	499	1e-19	88.6	0	0
YDR345C	FBpp0087857	22.97	431	286	12	115	528	69	470	2e-19	87.8	0	0
YDR345C	FBpp0087856	24.65	430	290	15	115	529	76	486	7e-19	85.9	0	0
YDR345C	FBpp0077274	23.94	355	245	9	115	463	72	407	7e-19	85.9	0	0
YDR345C	FBpp0081121	23.54	395	264	12	107	490	30	397	5e-18	83.2	0	0
YDR345C	FBpp0077275	21.52	395	280	8	93	476	45	420	8e-18	82.4	0	0
YDR345C	FBpp0077268	22.58	372	261	9	104	463	55	411	1e-17	81.6	0	0
YDR345C	FBpp0081118	22.32	439	286	15	60	484	13	410	2e-14	70.9	0	0
YDR345C	FBpp0112370	22.83	403	269	11	117	496	66	449	7e-14	69.3	0	0
YDR345C	FBpp0081119	23.16	380	247	13	119	484	42	390	3e-13	67.4	0	-1
YDR345C	FBpp0072149	21.99	423	303	14	110	525	25	427	3e-10	57.4	0	-1
YDR345C	FBpp0072148	21.99	423	303	14	110	525	98	500	3e-10	57.4	0	0
YDR345C	FBpp0085642	20.37	432	276	10	108	520	104	486	3e-09	53.9	0	0
YDR345C	FBpp0070945	27.32	205	121	8	113	298	190	385	9e-09	52.4	0	-1
YDR345C	FBpp0070944	27.32	205	121	8	113	298	190	385	9e-09	52.4	0	-1
YDR345C	FBpp0070946	27.32	205	121	8	113	298	190	385	9e-09	52.4	0	0
YDR345C	FBpp0081489	21.94	237	163	7	177	398	160	389	4e-08	50.1	0	0
YDR345C	FBpp0082730	21.81	376	252	11	114	484	134	472	6e-08	49.7	0	0
YDR345C	FBpp0083983	21.55	283	190	8	117	387	135	397	1e-07	48.9	0	0
YDR345C	FBpp0112153	21.61	310	202	9	114	397	215	509	2e-07	48.1	0	-1
YDR345C	FBpp0082707	21.61	310	202	9	114	397	279	573	2e-07	48.1	0	0
YDR345C	FBpp0086928	20.53	419	280	13	114	520	156	533	2e-07	48.1	0	0
YDR345C	FBpp0083982	20.16	377	254	12	117	478	135	479	3e-07	47.4	0	0
YDR345C	FBpp0088551	23.75	160	115	3	78	232	114	271	5e-07	46.6	0	-1
YDR345C	FBpp0088550	23.75	160	115	3	78	232	114	271	5e-07	46.6	0	-1
YDR345C	FBpp0088549	23.75	160	115	3	78	232	114	271	5e-07	46.6	0	17
YDR345C	FBpp0088548	23.75	160	115	3	78	232	114	271	5e-07	46.6	0	-1
YDR345C	FBpp0088552	23.75	160	115	3	78	232	114	271	5e-07	46.6	0	-1
YDR345C	FBpp0078128	21.11	431	295	15	103	524	167	561	5e-06	43.1	0	0
YDR345C	FBpp0288885	24.26	272	188	9	117	384	209	466	2e-05	41.6	0	0
YDR345C	FBpp0083600	20.73	410	277	14	115	513	172	544	3e-05	40.8	0	-1
YDR345C	FBpp0083599	20.73	410	277	14	115	513	172	544	3e-05	40.8	0	0
YDR345C	FBpp0077271	20.95	358	253	13	168	514	113	451	3e-05	40.8	0	0
YDR345C	FBpp0112386	27.27	165	103	7	119	278	183	335	0.0001	38.9	0	-1
YDR345C	FBpp0112387	27.27	165	103	7	119	278	222	374	0.0001	38.9	0	0
YDR345C	FBpp0080925	20.88	407	278	14	116	513	182	553	0.0002	37.7	0	0
YDR345C	FBpp0080924	20.88	407	278	14	116	513	108	479	0.0002	37.7	0	-1
YDR345C	FBpp0078124	21.67	240	156	7	232	466	275	487	0.001	35.4	0	0
YDR345C	FBpp0081489	24.44	90	57	2	444	527	551	635	0.002	34.7	0	0
YDR345C	FBpp0289376	21.36	220	142	6	122	320	68	277	0.005	33.1	0	-1
YDR345C	FBpp0271698	21.36	220	142	6	122	320	68	277	0.005	33.1	0	0
YDR345C	FBpp0083412	24.43	131	97	2	86	216	87	215	0.005	33.1	0	7
YDR345C	FBpp0113045	26.47	170	113	5	117	283	126	286	0.007	32.7	0	0
YDR345C	FBpp0083193	25.88	170	104	3	117	278	116	271	0.007	32.7	0	0
YDR345C	FBpp0082450	27.59	174	112	8	109	279	121	283	0.009	32.3	0	0
YDR345C	FBpp0083194	26.67	165	109	5	117	278	125	280	0.012	32	0	0
YDR345C	FBpp0113136	22.11	285	187	9	118	389	237	499	0.027	30.8	0	0
YDR345C	FBpp0082452	26.51	166	104	6	117	276	126	279	0.046	30	0	0
YDR345C	FBpp0111892	33.33	45	30	0	232	276	213	257	0.061	29.6	0	0
YDR345C	FBpp0081788	28.33	60	41	1	246	303	236	295	0.061	29.6	0	0
YDR345C	FBpp0081790	33.33	48	32	0	232	279	194	241	0.061	29.6	0	0
YDR345C	FBpp0081789	33.33	48	32	0	232	279	194	241	0.061	29.6	0	-1
YDR345C	FBpp0078124	30.43	92	52	3	190	275	471	556	0.1	28.9	0	0
YDR345C	FBpp0112259	29.09	55	38	1	164	217	265	319	0.18	28.1	0	19
YDR345C	FBpp0080090	24.27	103	72	2	103	201	81	181	0.18	28.1	0	1
YDR345C	FBpp0078956	25.49	51	38	0	167	217	209	259	0.23	27.7	0	6
YDR345C	FBpp0078522	25	88	59	4	236	318	270	355	0.23	27.7	0	0
YDR345C	FBpp0070377	23.38	201	125	7	287	485	12	185	0.23	27.7	0	4
YDR345C	FBpp0112301	18.6	215	157	6	108	310	65	273	0.39	26.9	0	0
YDR345C	FBpp0076737	20.21	287	192	9	244	523	265	521	0.39	26.9	0	0
YDR345C	FBpp0072106	19.09	372	236	11	67	404	42	382	0.67	26.2	0	0
YDR345C	FBpp0288884	39.13	23	14	0	117	139	209	231	1.1	25.4	0	-1
YDR345C	FBpp0112368	21.12	161	113	4	121	276	69	220	1.1	25.4	0	-1
YDR345C	FBpp0288582	21.12	161	113	4	121	276	69	220	1.1	25.4	0	0
YDR345C	FBpp0082135	26.21	103	65	3	393	495	96	187	1.1	25.4	0	4
YDR345C	FBpp0082385	52.94	17	8	0	339	355	43	59	1.5	25	0	3
YDR345C	FBpp0077866	24.42	86	61	2	113	198	62	143	1.9	24.6	0	7
YDR345C	FBpp0077146	22.58	124	88	2	376	499	85	200	3.3	23.9	0	1
YDR345C	FBpp0070683	26.47	102	73	1	99	198	85	186	3.3	23.9	0	1
YDR345C	FBpp0112301	52.17	23	11	0	368	390	81	103	4.3	23.5	0	0
YDR345C	FBpp0271696	27.59	58	31	1	73	130	750	796	4.3	23.5	0	4
YDR345C	FBpp0087701	22.45	49	35	1	368	413	138	186	4.3	23.5	0	3
YDR345C	FBpp0087702	22.45	49	35	1	368	413	7	55	4.3	23.5	0	-1
YDR345C	FBpp0086878	34.21	38	18	1	371	408	177	207	4.3	23.5	0	0
YDR345C	FBpp0086261	24.27	103	76	1	101	201	97	199	5.7	23.1	0	1
YDR345C	FBpp0086260	24.27	103	76	1	101	201	84	186	5.7	23.1	0	-1
YDR345C	FBpp0077077	30.43	46	32	0	168	213	369	414	5.7	23.1	0	9
YDR345C	FBpp0070178	50	18	9	0	252	269	231	248	5.7	23.1	0	0
YDR345C	FBpp0073555	22.5	40	31	0	101	140	131	170	5.7	23.1	0	1
YDR345C	FBpp0086878	19.72	213	135	8	74	279	138	321	7.4	22.7	0	0
YDR345C	FBpp0087664	18.75	112	84	2	297	408	390	494	7.4	22.7	0	3
YDR345C	FBpp0288424	21.51	93	71	1	114	204	142	234	9.7	22.3	0	1
YDR345C	FBpp0289377	23.81	42	30	1	327	366	242	283	9.7	22.3	0	-1
YDR345C	FBpp0271871	23.81	42	30	1	327	366	242	283	9.7	22.3	0	22
YDR345C	FBpp0271870	23.81	42	30	1	327	366	242	283	9.7	22.3	0	-1
YDR387C	FBpp0111824	24.86	535	309	12	31	541	92	557	3e-28	117	0	-1
YDR387C	FBpp0111822	24.86	531	306	12	35	541	9	470	5e-28	116	0	-1
YDR387C	FBpp0072512	24.86	531	306	12	35	541	9	470	5e-28	116	0	-1
YDR387C	FBpp0072513	24.86	531	306	12	35	541	9	470	5e-28	116	0	-1
YDR387C	FBpp0111823	24.72	538	305	14	35	541	9	477	6e-28	115	0	-1
YDR387C	FBpp0075675	24.61	447	252	8	103	537	80	453	3e-21	93.6	0	-1
YDR387C	FBpp0075673	24.61	447	252	8	103	537	80	453	3e-21	93.6	0	-1
YDR387C	FBpp0075674	24.61	447	252	8	103	537	148	521	3e-21	93.6	0	0
YDR387C	FBpp0072511	24.88	422	231	9	31	434	250	603	3e-21	93.6	0	0
YDR387C	FBpp0087855	21.19	453	279	11	104	544	115	501	7e-19	85.9	0	0
YDR387C	FBpp0112109	36.31	168	102	1	77	244	100	262	2e-17	80.9	0	0
YDR387C	FBpp0112108	36.31	168	102	1	77	244	94	256	2e-17	80.9	0	-1
YDR387C	FBpp0087180	29.72	212	132	5	339	539	262	467	2e-17	80.9	0	0
YDR387C	FBpp0087181	29.72	212	132	5	339	539	207	412	2e-17	80.9	0	-1
YDR387C	FBpp0087180	27.4	208	146	1	36	243	25	227	3e-17	80.5	0	0
YDR387C	FBpp0087179	26.39	216	154	1	28	243	17	227	3e-17	80.5	0	-1
YDR387C	FBpp0088616	27.92	197	136	3	347	537	239	435	5e-17	79.7	0	-1
YDR387C	FBpp0088617	27.92	197	136	3	347	537	239	435	5e-17	79.7	0	0
YDR387C	FBpp0087181	32.39	142	91	1	102	243	36	172	1e-16	78.2	0	-1
YDR387C	FBpp0087178	26.6	203	144	1	41	243	398	595	4e-16	76.6	0	0
YDR387C	FBpp0087179	26.87	227	154	5	324	539	242	467	1e-15	75.1	0	-1
YDR387C	FBpp0087178	26.87	227	154	5	324	539	610	835	1e-15	75.1	0	0
YDR387C	FBpp0077272	20.94	449	280	10	103	537	76	463	1e-15	75.1	0	0
YDR387C	FBpp0078291	29.15	199	130	4	349	537	285	482	2e-15	74.7	0	-1
YDR387C	FBpp0078293	29.15	199	130	4	349	537	285	482	2e-15	74.7	0	-1
YDR387C	FBpp0078292	29.15	199	130	4	349	537	285	482	2e-15	74.7	0	0
YDR387C	FBpp0086060	20.09	448	282	8	105	544	75	454	6e-15	72.8	0	0
YDR387C	FBpp0087856	31.91	141	87	3	103	239	94	229	3e-13	67	0	0
YDR387C	FBpp0072149	28.57	133	90	1	99	231	45	172	2e-12	64.3	0	-1
YDR387C	FBpp0072148	28.57	133	90	1	99	231	118	245	2e-12	64.3	0	0
YDR387C	FBpp0085319	20.93	454	268	12	103	537	115	496	3e-12	63.9	0	-1
YDR387C	FBpp0085318	20.93	454	268	12	103	537	185	566	3e-12	63.9	0	0
YDR387C	FBpp0087857	26.7	206	136	5	41	231	14	219	5e-11	59.7	0	0
YDR387C	FBpp0078291	29.27	205	134	4	44	243	47	245	2e-10	57.8	0	-1
YDR387C	FBpp0078293	29.27	205	134	4	44	243	47	245	2e-10	57.8	0	-1
YDR387C	FBpp0078292	29.27	205	134	4	44	243	47	245	2e-10	57.8	0	0
YDR387C	FBpp0086445	26.51	215	144	6	340	544	289	499	3e-10	57	0	0
YDR387C	FBpp0070945	26.62	139	92	2	103	231	210	348	5e-10	56.6	0	-1
YDR387C	FBpp0070944	26.62	139	92	2	103	231	210	348	5e-10	56.6	0	-1
YDR387C	FBpp0070946	26.62	139	92	2	103	231	210	348	5e-10	56.6	0	0
YDR387C	FBpp0081121	25.15	171	116	4	103	268	56	219	6e-10	56.2	0	0
YDR387C	FBpp0112153	26.36	129	91	1	103	231	234	358	1e-09	55.5	0	-1
YDR387C	FBpp0082707	26.36	129	91	1	103	231	298	422	1e-09	55.5	0	0
YDR387C	FBpp0072106	30.65	124	84	2	103	226	115	236	2e-09	54.3	0	0
YDR387C	FBpp0112109	22.5	240	162	5	310	537	268	495	5e-09	53.1	0	0
YDR387C	FBpp0112108	22.5	240	162	5	310	537	262	489	5e-09	53.1	0	-1
YDR387C	FBpp0081489	27.78	144	98	2	121	263	136	274	7e-09	52.8	0	0
YDR387C	FBpp0077274	26.36	129	90	3	103	231	90	213	1e-08	52	0	0
YDR387C	FBpp0085642	26.92	130	91	1	104	233	130	255	1e-08	51.6	0	0
YDR387C	FBpp0112368	26.15	130	93	1	103	229	77	206	2e-08	50.8	0	-1
YDR387C	FBpp0288582	26.15	130	93	1	103	229	77	206	2e-08	50.8	0	0
YDR387C	FBpp0087857	22.28	202	148	4	351	544	270	470	4e-08	50.1	0	0
YDR387C	FBpp0080925	22.31	130	95	3	103	231	199	323	9e-08	48.9	0	0
YDR387C	FBpp0080924	22.31	130	95	3	103	231	125	249	9e-08	48.9	0	-1
YDR387C	FBpp0078128	25.58	129	90	2	104	231	198	321	2e-07	48.1	0	0
YDR387C	FBpp0077275	31.25	112	73	1	130	241	112	219	2e-07	48.1	0	0
YDR387C	FBpp0070178	23.81	231	144	6	41	255	47	261	2e-07	48.1	0	0
YDR387C	FBpp0112370	18.94	454	272	10	103	536	82	459	2e-07	47.8	0	0
YDR387C	FBpp0081118	26.47	102	69	2	130	231	104	199	2e-07	47.8	0	0
YDR387C	FBpp0081120	26.47	102	69	2	130	231	104	199	2e-07	47.8	0	-1
YDR387C	FBpp0081119	26.47	102	69	2	130	231	84	179	2e-07	47.8	0	-1
YDR387C	FBpp0088551	24.39	123	93	0	103	225	173	295	3e-07	47.4	0	-1
YDR387C	FBpp0088550	24.39	123	93	0	103	225	173	295	3e-07	47.4	0	-1
YDR387C	FBpp0088549	24.39	123	93	0	103	225	173	295	3e-07	47.4	0	17
YDR387C	FBpp0088548	24.39	123	93	0	103	225	173	295	3e-07	47.4	0	-1
YDR387C	FBpp0088552	24.39	123	93	0	103	225	173	295	3e-07	47.4	0	-1
YDR387C	FBpp0070973	24.31	144	99	3	105	241	110	250	3e-07	47.4	0	-1
YDR387C	FBpp0070974	24.31	144	99	3	105	241	110	250	3e-07	47.4	0	0
YDR387C	FBpp0288885	22.61	199	102	3	36	233	205	352	5e-07	46.6	0	0
YDR387C	FBpp0086445	25	144	99	2	103	240	108	248	2e-06	44.7	0	0
YDR387C	FBpp0081118	25.26	190	133	4	356	536	263	452	2e-06	44.3	0	0
YDR387C	FBpp0081119	25.26	190	133	4	356	536	243	432	2e-06	44.3	0	-1
YDR387C	FBpp0112386	25.33	150	102	4	103	251	197	337	2e-06	44.7	0	-1
YDR387C	FBpp0112387	25.33	150	102	4	103	251	236	376	2e-06	44.7	0	0
YDR387C	FBpp0083985	25.58	129	88	3	103	229	185	307	2e-06	44.3	0	0
YDR387C	FBpp0086928	26.76	142	95	4	103	243	175	308	3e-06	43.9	0	0
YDR387C	FBpp0081790	22.22	162	96	3	103	244	88	239	7e-06	42.7	0	0
YDR387C	FBpp0081789	22.22	162	96	3	103	244	88	239	7e-06	42.7	0	-1
YDR387C	FBpp0083982	23.66	131	92	3	103	231	151	275	9e-06	42.4	0	0
YDR387C	FBpp0077268	24.05	158	106	4	41	190	20	171	9e-06	42.4	0	0
YDR387C	FBpp0077271	24.55	110	77	2	133	241	109	213	9e-06	42.4	0	0
YDR387C	FBpp0078124	23.33	180	123	5	103	276	183	353	2e-05	41.6	0	0
YDR387C	FBpp0113136	20.45	132	98	2	104	233	253	379	6e-05	39.7	0	0
YDR387C	FBpp0111892	26.28	156	105	3	103	248	107	262	7e-05	39.3	0	0
YDR387C	FBpp0081788	20.75	294	172	8	103	378	118	368	0.0001	38.9	0	0
YDR387C	FBpp0086878	22.48	129	93	2	103	230	183	305	0.0001	38.9	0	0
YDR387C	FBpp0088608	23.08	156	104	3	103	243	49	203	0.0002	38.1	0	0
YDR387C	FBpp0083983	23.26	129	95	1	103	231	151	275	0.0002	38.1	0	0
YDR387C	FBpp0083600	26.72	131	87	3	103	230	193	317	0.0002	37.7	0	-1
YDR387C	FBpp0083599	26.72	131	87	3	103	230	193	317	0.0002	37.7	0	0
YDR387C	FBpp0083412	26.97	89	64	1	103	191	134	221	0.0003	37.4	0	7
YDR387C	FBpp0289376	25	140	90	2	103	229	79	216	0.0004	37	0	-1
YDR387C	FBpp0271698	25	140	90	2	103	229	79	216	0.0004	37	0	0
YDR387C	FBpp0078522	31.91	47	29	1	197	243	265	308	0.0004	37	0	0
YDR387C	FBpp0082450	21.8	133	97	3	103	233	143	270	0.0005	36.6	0	0
YDR387C	FBpp0112301	26	100	64	1	141	230	128	227	0.0006	36.2	0	0
YDR387C	FBpp0080090	24.43	131	75	5	103	220	111	230	0.0006	36.2	0	1
YDR387C	FBpp0070973	22.32	224	167	5	328	544	279	502	0.0008	35.8	0	-1
YDR387C	FBpp0070974	22.32	224	167	5	328	544	279	502	0.0008	35.8	0	0
YDR387C	FBpp0083259	20.63	252	148	6	2	243	97	306	0.0008	35.8	0	0
YDR387C	FBpp0070921	23.53	136	94	5	104	232	122	254	0.001	35	0	18
YDR387C	FBpp0076737	19.08	131	103	2	103	233	160	287	0.002	34.3	0	0
YDR387C	FBpp0071804	22.63	137	93	3	118	241	91	227	0.002	34.3	0	1
YDR387C	FBpp0087925	28.78	139	92	4	103	235	84	221	0.003	33.9	0	1
YDR387C	FBpp0083191	26.15	130	89	4	103	230	128	252	0.003	33.9	0	0
YDR387C	FBpp0085816	25.52	145	97	4	103	239	111	252	0.005	33.1	0	-1
YDR387C	FBpp0085817	25.52	145	97	4	103	239	111	252	0.005	33.1	0	1
YDR387C	FBpp0288424	30.91	110	64	4	103	205	161	265	0.012	32	0	1
YDR387C	FBpp0083217	22.77	101	72	3	134	233	173	268	0.02	31.2	0	-1
YDR387C	FBpp0083220	22.77	101	72	3	134	233	173	268	0.02	31.2	0	-1
YDR387C	FBpp0083219	22.77	101	72	3	134	233	173	268	0.02	31.2	0	-1
YDR387C	FBpp0083218	22.77	101	72	3	134	233	173	268	0.02	31.2	0	0
YDR387C	FBpp0271725	24.48	143	97	4	103	241	125	260	0.027	30.8	0	0
YDR387C	FBpp0082730	23.66	131	93	3	103	231	153	278	0.027	30.8	0	0
YDR387C	FBpp0083260	26.83	82	55	3	198	276	281	360	0.035	30.4	0	0
YDR387C	FBpp0083258	21.67	180	123	6	119	291	195	363	0.035	30.4	0	0
YDR387C	FBpp0288884	55	20	9	0	36	55	205	224	0.059	29.6	0	-1
YDR387C	FBpp0081489	23.66	93	64	3	460	548	551	640	0.077	29.3	0	0
YDR387C	FBpp0113090	35.71	42	22	1	14	55	176	212	0.077	29.3	0	3
YDR387C	FBpp0087703	35.71	42	22	1	14	55	49	85	0.077	29.3	0	-1
YDR387C	FBpp0083193	24.06	133	90	4	103	231	132	257	0.077	29.3	0	0
YDR387C	FBpp0070945	22.64	106	58	2	111	192	493	598	0.1	28.9	0	-1
YDR387C	FBpp0070944	22.64	106	58	2	111	192	493	598	0.1	28.9	0	-1
YDR387C	FBpp0070946	22.64	106	58	2	111	192	493	598	0.1	28.9	0	0
YDR387C	FBpp0112387	21.95	123	93	2	403	524	457	577	0.13	28.5	0	0
YDR387C	FBpp0086928	27.27	88	58	3	99	184	407	490	0.17	28.1	0	0
YDR387C	FBpp0077274	19.55	133	94	3	103	223	327	458	0.22	27.7	0	0
YDR387C	FBpp0074460	23.75	80	49	3	120	187	479	558	0.22	27.7	0	4
YDR387C	FBpp0082730	28.79	66	44	1	367	432	346	408	0.29	27.3	0	0
YDR387C	FBpp0113045	22.66	128	96	2	103	230	142	266	0.38	26.9	0	0
YDR387C	FBpp0082452	18.8	133	101	2	103	233	142	269	0.38	26.9	0	0
YDR387C	FBpp0070973	31.58	38	26	0	405	442	107	144	0.5	26.6	0	-1
YDR387C	FBpp0070974	31.58	38	26	0	405	442	107	144	0.5	26.6	0	0
YDR387C	FBpp0077561	33.82	68	43	2	272	338	238	304	0.5	26.6	0	22
YDR387C	FBpp0271696	18.18	88	60	2	133	220	695	770	0.85	25.8	0	4
YDR387C	FBpp0071802	25.35	71	52	1	138	207	120	190	0.85	25.8	0	1
YDR387C	FBpp0083193	25.49	51	38	0	470	520	365	415	1.1	25.4	0	0
YDR387C	FBpp0288640	25.58	43	32	0	13	55	165	207	1.1	25.4	0	3
YDR387C	FBpp0077268	56.25	16	7	0	103	118	328	343	1.5	25	0	0
YDR387C	FBpp0083194	22.31	130	94	3	103	230	141	265	1.5	25	0	0
YDR387C	FBpp0071803	22.5	80	61	1	138	216	108	187	1.5	25	0	1
YDR387C	FBpp0088608	45.45	33	14	1	400	432	43	71	1.9	24.6	0	0
YDR387C	FBpp0082385	28.33	60	38	2	13	67	214	273	2.5	24.3	0	3
YDR387C	FBpp0071806	22.43	107	66	3	103	199	83	182	3.2	23.9	0	1
YDR387C	FBpp0071805	22.43	107	66	3	103	199	83	182	3.2	23.9	0	-1
YDR387C	FBpp0081118	23.57	140	94	5	103	230	314	452	4.2	23.5	0	0
YDR387C	FBpp0081119	23.57	140	94	5	103	230	294	432	4.2	23.5	0	-1
YDR387C	FBpp0087665	27.54	69	45	2	113	179	370	435	4.2	23.5	0	3
YDR387C	FBpp0084181	22.06	136	91	3	103	225	99	232	4.2	23.5	0	0
YDR387C	FBpp0073555	22.61	115	84	2	133	242	195	309	4.2	23.5	0	1
YDR387C	FBpp0072149	32.35	34	23	0	509	542	395	428	5.5	23.1	0	-1
YDR387C	FBpp0072148	32.35	34	23	0	509	542	468	501	5.5	23.1	0	0
YDR387C	FBpp0077275	30.77	26	18	0	499	524	86	111	5.5	23.1	0	0
YDR387C	FBpp0113045	43.75	16	9	0	40	55	126	141	5.5	23.1	0	0
YDR387C	FBpp0288640	31.11	45	27	1	492	536	206	246	5.5	23.1	0	3
YDR387C	FBpp0112109	19.39	98	79	0	289	386	82	179	7.2	22.7	0	0
YDR387C	FBpp0112108	19.39	98	79	0	289	386	76	173	7.2	22.7	0	-1
YDR387C	FBpp0112301	42.86	21	12	0	397	417	81	101	7.2	22.7	0	0
YDR387C	FBpp0081118	32.43	37	25	0	112	148	122	158	9.4	22.3	0	0
YDR387C	FBpp0081120	32.43	37	25	0	112	148	122	158	9.4	22.3	0	-1
YDR387C	FBpp0081119	32.43	37	25	0	112	148	102	138	9.4	22.3	0	-1
YDR387C	FBpp0112386	21.09	128	93	3	403	524	418	543	9.4	22.3	0	-1
YDR387C	FBpp0112018	30.56	36	25	0	300	335	277	312	9.4	22.3	0	-1
YDR387C	FBpp0087139	19.39	98	77	2	107	203	720	816	9.4	22.3	0	4
YDR387C	FBpp0112573	27.69	65	46	1	148	212	331	394	9.4	22.3	0	-1
YDR387C	FBpp0071690	30.56	36	25	0	300	335	277	312	9.4	22.3	0	6
YDR497C	FBpp0111824	28.05	549	340	15	26	547	38	558	3e-41	160	0	-1
YDR497C	FBpp0111823	29.33	491	296	15	85	547	11	478	4e-40	156	0	-1
YDR497C	FBpp0111822	28.89	488	295	14	85	547	11	471	8e-40	155	0	-1
YDR497C	FBpp0072512	28.89	488	295	14	85	547	11	471	8e-40	155	0	-1
YDR497C	FBpp0072513	28.89	488	295	14	85	547	11	471	8e-40	155	0	-1
YDR497C	FBpp0087180	26.36	478	319	11	70	543	18	466	7e-38	149	0	0
YDR497C	FBpp0075674	27.52	545	360	14	9	543	3	522	1e-37	148	0	0
YDR497C	FBpp0086060	27.93	469	306	12	93	554	16	459	6e-37	145	0	0
YDR497C	FBpp0087179	25.94	478	321	12	70	543	18	466	1e-36	144	0	-1
YDR497C	FBpp0087178	24.55	558	380	14	3	543	301	834	1e-36	144	0	0
YDR497C	FBpp0075675	29.74	417	265	11	131	543	62	454	1e-36	144	0	-1
YDR497C	FBpp0075673	29.74	417	265	11	131	543	62	454	1e-36	144	0	-1
YDR497C	FBpp0072511	29.36	419	262	11	26	421	196	603	1e-36	144	0	0
YDR497C	FBpp0087181	26.89	409	275	8	137	543	25	411	1e-35	141	0	-1
YDR497C	FBpp0078291	25.58	473	306	10	86	543	42	483	1e-35	141	0	-1
YDR497C	FBpp0078293	25.58	473	306	10	86	543	42	483	1e-35	141	0	-1
YDR497C	FBpp0078292	25.58	473	306	10	86	543	42	483	1e-35	141	0	0
YDR497C	FBpp0112109	27.47	455	286	10	100	546	81	499	4e-33	133	0	0
YDR497C	FBpp0112108	27.47	455	286	10	100	546	75	493	4e-33	133	0	-1
YDR497C	FBpp0088616	26.37	421	268	9	130	543	51	436	9e-33	132	0	-1
YDR497C	FBpp0088617	26.37	421	268	9	130	543	51	436	9e-33	132	0	0
YDR497C	FBpp0087855	25.99	431	290	10	131	553	96	505	1e-28	118	0	0
YDR497C	FBpp0087856	23.9	456	294	16	122	553	63	489	3e-25	107	0	0
YDR497C	FBpp0086445	22.33	497	353	9	87	571	46	521	3e-25	107	0	0
YDR497C	FBpp0077272	23.66	465	320	8	94	542	18	463	2e-24	104	0	0
YDR497C	FBpp0070973	22.59	425	297	8	130	543	93	496	1e-17	82	0	-1
YDR497C	FBpp0070974	22.59	425	297	8	130	543	93	496	1e-17	82	0	0
YDR497C	FBpp0112370	26.57	350	234	9	80	421	11	345	1e-16	78.6	0	0
YDR497C	FBpp0081121	23.96	455	300	12	101	536	6	433	1e-16	78.6	0	0
YDR497C	FBpp0072148	20.93	497	367	8	48	543	26	497	2e-16	78.2	0	0
YDR497C	FBpp0072149	21.74	414	303	6	131	543	31	424	2e-16	77.8	0	-1
YDR497C	FBpp0087857	21.46	438	285	11	137	553	75	474	1e-15	75.5	0	0
YDR497C	FBpp0077275	22.51	462	318	12	90	536	24	460	1e-15	75.5	0	0
YDR497C	FBpp0077274	24.64	349	228	11	85	421	26	351	4e-15	73.6	0	0
YDR497C	FBpp0085319	23.26	430	292	13	137	553	103	507	6e-15	72.8	0	-1
YDR497C	FBpp0085318	23.26	430	292	13	137	553	173	577	6e-15	72.8	0	0
YDR497C	FBpp0081118	23.49	332	234	9	90	413	15	334	1e-13	68.6	0	0
YDR497C	FBpp0112368	28.12	160	109	3	134	288	61	219	5e-13	66.6	0	-1
YDR497C	FBpp0288582	28.12	160	109	3	134	288	61	219	5e-13	66.6	0	0
YDR497C	FBpp0081119	23.68	321	225	9	101	413	6	314	8e-13	65.9	0	-1
YDR497C	FBpp0077268	19.57	460	346	6	87	536	19	464	3e-11	60.5	0	0
YDR497C	FBpp0083983	23.44	273	189	8	137	403	139	397	2e-10	57.8	0	0
YDR497C	FBpp0081489	34.12	85	55	1	460	543	546	630	6e-10	56.2	0	0
YDR497C	FBpp0288885	22.88	153	113	2	137	288	213	361	1e-09	55.5	0	0
YDR497C	FBpp0070921	31.82	110	72	1	141	247	113	222	1e-09	55.5	0	18
YDR497C	FBpp0070945	24.76	210	144	5	107	305	171	377	1e-09	55.1	0	-1
YDR497C	FBpp0070944	24.76	210	144	5	107	305	171	377	1e-09	55.1	0	-1
YDR497C	FBpp0070946	24.76	210	144	5	107	305	171	377	1e-09	55.1	0	0
YDR497C	FBpp0111892	20.56	355	218	8	124	424	82	426	2e-09	54.3	0	0
YDR497C	FBpp0112153	23.76	202	135	4	130	317	215	411	3e-09	53.9	0	-1
YDR497C	FBpp0082707	23.76	202	135	4	130	317	279	475	3e-09	53.9	0	0
YDR497C	FBpp0080925	23.08	156	116	1	133	288	183	334	5e-09	53.1	0	0
YDR497C	FBpp0080924	23.08	156	116	1	133	288	109	260	5e-09	53.1	0	-1
YDR497C	FBpp0088608	23.3	206	139	4	131	319	31	234	9e-09	52.4	0	0
YDR497C	FBpp0081489	18.58	296	216	5	144	424	114	399	1e-08	52	0	0
YDR497C	FBpp0086928	21.35	370	240	11	137	496	163	491	1e-08	52	0	0
YDR497C	FBpp0072106	27.65	170	113	6	123	288	89	252	2e-08	51.6	0	0
YDR497C	FBpp0077271	26.05	215	151	5	97	310	28	235	3e-08	50.4	0	0
YDR497C	FBpp0070178	22.28	202	138	4	102	290	61	256	3e-08	50.4	0	0
YDR497C	FBpp0113136	24.14	232	158	8	76	299	182	403	4e-08	50.1	0	0
YDR497C	FBpp0078124	21.84	412	282	10	130	539	164	537	6e-08	49.7	0	0
YDR497C	FBpp0112301	22.95	244	136	7	124	344	65	279	8e-08	49.3	0	0
YDR497C	FBpp0078128	21.98	182	136	2	130	310	178	354	5e-07	46.6	0	0
YDR497C	FBpp0081120	22.84	197	141	4	90	282	15	204	8e-07	45.8	0	-1
YDR497C	FBpp0081788	22.17	221	149	7	123	327	92	305	1e-06	45.1	0	0
YDR497C	FBpp0083982	22.41	290	190	9	133	403	130	403	2e-06	44.3	0	0
YDR497C	FBpp0288884	34.55	55	36	0	137	191	213	267	4e-06	43.5	0	-1
YDR497C	FBpp0081790	22.73	220	115	7	102	290	44	239	2e-05	41.2	0	0
YDR497C	FBpp0081789	22.73	220	115	7	102	290	44	239	2e-05	41.2	0	-1
YDR497C	FBpp0289376	22.63	274	178	10	70	325	5	262	4e-05	40.4	0	-1
YDR497C	FBpp0271698	22.63	274	178	10	70	325	5	262	4e-05	40.4	0	0
YDR497C	FBpp0082730	21.14	298	205	9	130	418	134	410	8e-05	39.3	0	0
YDR497C	FBpp0084181	21.26	254	174	7	127	357	77	327	0.0003	37.4	0	0
YDR497C	FBpp0083985	23.57	157	108	3	136	288	172	320	0.0004	37	0	0
YDR497C	FBpp0086347	23.49	315	189	14	130	416	56	346	0.001	35.4	0	-1
YDR497C	FBpp0086346	23.49	315	189	14	130	416	56	346	0.001	35.4	0	4
YDR497C	FBpp0085642	19.47	190	140	3	102	288	85	264	0.001	35.4	0	0
YDR497C	FBpp0082452	22.37	152	113	2	137	287	130	277	0.003	34.3	0	0
YDR497C	FBpp0083191	18.6	172	133	2	137	306	116	282	0.003	33.9	0	0
YDR497C	FBpp0087664	23.33	180	110	7	112	269	98	271	0.013	32	0	3
YDR497C	FBpp0077866	20.28	286	189	11	119	391	55	314	0.013	32	0	7
YDR497C	FBpp0085628	26.14	153	102	6	124	270	66	213	0.022	31.2	0	1
YDR497C	FBpp0076231	23.81	63	48	0	69	131	35	97	0.037	30.4	0	16
YDR497C	FBpp0112259	18.18	88	72	0	126	213	212	299	0.048	30	0	19
YDR497C	FBpp0112259	29.41	68	47	1	136	202	422	489	0.048	30	0	19
YDR497C	FBpp0087701	23.92	209	117	8	82	254	64	266	0.048	30	0	3
YDR497C	FBpp0083193	18.71	171	134	2	137	306	120	286	0.048	30	0	0
YDR497C	FBpp0113090	24.34	226	133	11	75	273	34	248	0.063	29.6	0	3
YDR497C	FBpp0088551	23.26	86	66	0	186	271	210	295	0.082	29.3	0	-1
YDR497C	FBpp0088550	23.26	86	66	0	186	271	210	295	0.082	29.3	0	-1
YDR497C	FBpp0088549	23.26	86	66	0	186	271	210	295	0.082	29.3	0	17
YDR497C	FBpp0088548	23.26	86	66	0	186	271	210	295	0.082	29.3	0	-1
YDR497C	FBpp0088552	23.26	86	66	0	186	271	210	295	0.082	29.3	0	-1
YDR497C	FBpp0076594	37.7	61	31	3	138	198	109	162	0.082	29.3	0	9
YDR497C	FBpp0087665	26.27	118	76	3	141	248	120	236	0.11	28.9	0	3
YDR497C	FBpp0288640	28.16	103	60	4	494	583	194	295	0.14	28.5	0	3
YDR497C	FBpp0083600	24.18	153	99	7	143	288	187	329	0.14	28.5	0	-1
YDR497C	FBpp0083599	24.18	153	99	7	143	288	187	329	0.14	28.5	0	0
YDR497C	FBpp0083194	17.54	171	136	2	137	306	129	295	0.18	28.1	0	0
YDR497C	FBpp0082450	27.82	133	79	7	147	269	376	501	0.24	27.7	0	0
YDR497C	FBpp0077077	37.7	61	31	4	138	198	115	168	0.24	27.7	0	9
YDR497C	FBpp0087702	25.81	124	77	5	144	254	14	135	0.41	26.9	0	-1
YDR497C	FBpp0271725	20.39	152	116	3	137	287	113	260	0.53	26.6	0	0
YDR497C	FBpp0112386	21.67	180	79	8	137	287	185	331	0.53	26.6	0	-1
YDR497C	FBpp0112387	21.67	180	79	8	137	287	224	370	0.53	26.6	0	0
YDR497C	FBpp0083260	32.43	37	25	0	486	522	509	545	0.53	26.6	0	0
YDR497C	FBpp0083259	21.01	138	95	4	144	272	157	289	0.53	26.6	0	0
YDR497C	FBpp0111918	20.65	155	105	6	42	195	9	146	0.69	26.2	0	4
YDR497C	FBpp0076737	21.28	141	106	2	130	269	375	511	0.69	26.2	0	0
YDR497C	FBpp0078128	33.33	57	37	1	470	525	485	541	0.9	25.8	0	0
YDR497C	FBpp0074451	18.87	106	83	1	164	269	538	640	1.2	25.4	0	4
YDR497C	FBpp0112301	34.88	43	27	1	364	406	62	103	1.5	25	0	0
YDR497C	FBpp0081788	30	40	25	1	358	397	434	470	1.5	25	0	0
YDR497C	FBpp0077146	30.23	43	30	0	130	172	165	207	1.5	25	0	1
YDR497C	FBpp0074454	20.9	67	52	1	130	195	3	69	1.5	25	0	-1
YDR497C	FBpp0078128	22.22	171	88	4	151	311	429	564	2.6	24.3	0	0
YDR497C	FBpp0082135	31.43	35	24	0	372	406	124	158	2.6	24.3	0	4
YDR497C	FBpp0077561	29.63	27	19	0	305	331	513	539	2.6	24.3	0	22
YDR497C	FBpp0078522	21.43	70	50	1	217	286	244	308	2.6	24.3	0	0
YDR497C	FBpp0077623	25	84	58	3	188	266	396	479	2.6	24.3	0	1
YDR497C	FBpp0112153	33.33	42	19	2	157	198	529	561	3.4	23.9	0	-1
YDR497C	FBpp0082707	33.33	42	19	2	157	198	593	625	3.4	23.9	0	0
YDR497C	FBpp0289377	55	20	9	0	181	200	502	521	3.4	23.9	0	-1
YDR497C	FBpp0271871	55	20	9	0	181	200	523	542	3.4	23.9	0	22
YDR497C	FBpp0271870	55	20	9	0	181	200	502	521	3.4	23.9	0	-1
YDR497C	FBpp0081788	34.21	38	25	0	357	394	453	490	4.5	23.5	0	0
YDR497C	FBpp0087664	46.43	28	14	1	395	421	143	170	5.9	23.1	0	3
YDR497C	FBpp0288640	29.27	41	29	0	132	172	92	132	7.7	22.7	0	3
YDR497C	FBpp0077146	34.48	29	19	0	352	380	102	130	10	22.3	0	1
YDR497C	FBpp0086564	31.71	41	21	1	359	392	360	400	10	22.3	0	4
YDR497C	FBpp0077864	26.19	84	41	4	73	156	28	90	10	22.3	0	7
YDR497C	FBpp0077865	26.19	84	41	4	73	156	28	90	10	22.3	0	7
YDR536W	FBpp0087180	27.04	392	259	10	102	485	94	466	2e-31	127	0	0
YDR536W	FBpp0087181	27.04	392	259	10	102	485	39	411	2e-31	127	0	-1
YDR536W	FBpp0111822	28.09	477	313	15	27	488	9	470	7e-30	122	0	-1
YDR536W	FBpp0111824	28.09	477	313	15	27	488	96	557	7e-30	122	0	-1
YDR536W	FBpp0072512	28.09	477	313	15	27	488	9	470	7e-30	122	0	-1
YDR536W	FBpp0072513	28.09	477	313	15	27	488	9	470	7e-30	122	0	-1
YDR536W	FBpp0111823	27.48	484	314	15	27	488	9	477	6e-29	119	0	-1
YDR536W	FBpp0088616	28.43	415	249	15	80	484	59	435	8e-28	115	0	-1
YDR536W	FBpp0088617	28.43	415	249	15	80	484	59	435	8e-28	115	0	0
YDR536W	FBpp0087179	24.56	395	265	10	102	485	94	466	2e-27	114	0	-1
YDR536W	FBpp0087178	24.56	395	265	10	102	485	462	834	2e-27	114	0	0
YDR536W	FBpp0075675	25	440	279	12	60	484	50	453	2e-25	107	0	-1
YDR536W	FBpp0075673	25	440	279	12	60	484	50	453	2e-25	107	0	-1
YDR536W	FBpp0075674	25	440	279	12	60	484	118	521	2e-25	107	0	0
YDR536W	FBpp0070973	26.15	455	287	14	84	516	92	519	5e-25	106	0	-1
YDR536W	FBpp0070974	26.15	455	287	14	84	516	92	519	5e-25	106	0	0
YDR536W	FBpp0077272	26.12	425	279	11	79	484	55	463	4e-24	103	0	0
YDR536W	FBpp0085319	26.34	429	299	10	72	493	87	505	6e-24	102	0	-1
YDR536W	FBpp0085318	26.34	429	299	10	72	493	157	575	6e-24	102	0	0
YDR536W	FBpp0086060	25.18	425	259	13	80	484	62	447	1e-22	98.2	0	0
YDR536W	FBpp0112109	22.55	408	287	9	84	484	110	495	8e-21	92.4	0	0
YDR536W	FBpp0112108	22.55	408	287	9	84	484	104	489	8e-21	92.4	0	-1
YDR536W	FBpp0087857	22.14	420	305	9	72	484	59	463	8e-21	92.4	0	0
YDR536W	FBpp0087855	24.46	417	295	13	84	492	98	502	3e-20	90.5	0	0
YDR536W	FBpp0086445	23.65	406	284	10	93	485	101	493	6e-20	89.4	0	0
YDR536W	FBpp0072511	27.6	366	240	12	27	380	254	606	2e-19	87.4	0	0
YDR536W	FBpp0087856	23.43	414	303	11	84	490	78	484	2e-17	80.9	0	0
YDR536W	FBpp0078291	26.08	395	256	14	102	484	112	482	6e-15	72.8	0	-1
YDR536W	FBpp0078293	26.08	395	256	14	102	484	112	482	6e-15	72.8	0	-1
YDR536W	FBpp0078292	26.08	395	256	14	102	484	112	482	6e-15	72.8	0	0
YDR536W	FBpp0081118	23.55	344	228	12	156	483	128	452	2e-11	60.8	0	0
YDR536W	FBpp0081119	23.55	344	228	12	156	483	108	432	2e-11	60.8	0	-1
YDR536W	FBpp0077268	22.57	350	231	12	155	481	135	467	2e-09	54.7	0	0
YDR536W	FBpp0072149	20.14	422	293	11	84	488	33	427	7e-09	52.8	0	-1
YDR536W	FBpp0072148	20.14	422	293	11	84	488	106	500	7e-09	52.8	0	0
YDR536W	FBpp0077275	22.92	349	224	14	156	481	137	463	3e-08	50.4	0	0
YDR536W	FBpp0085642	20.24	410	273	15	88	483	117	486	4e-08	50.1	0	0
YDR536W	FBpp0083983	22.6	292	196	12	76	359	127	396	6e-08	49.7	0	0
YDR536W	FBpp0081489	23.39	248	163	9	150	381	165	401	7e-08	49.3	0	0
YDR536W	FBpp0081489	29.31	116	80	2	393	506	536	651	1e-07	48.9	0	0
YDR536W	FBpp0076737	22.75	211	135	8	56	259	118	307	6e-07	46.2	0	0
YDR536W	FBpp0112370	21.55	413	284	15	88	483	70	459	1e-06	45.1	0	0
YDR536W	FBpp0084181	25.29	170	96	7	88	239	87	243	5e-06	43.1	0	0
YDR536W	FBpp0112386	23.83	277	177	13	88	360	185	431	7e-06	42.7	0	-1
YDR536W	FBpp0112387	23.83	277	177	13	88	360	224	470	7e-06	42.7	0	0
YDR536W	FBpp0083600	21.84	403	268	16	92	483	185	551	1e-05	42	0	-1
YDR536W	FBpp0083599	21.84	403	268	16	92	483	185	551	1e-05	42	0	0
YDR536W	FBpp0113136	22.62	442	273	19	64	483	217	611	2e-05	41.6	0	0
YDR536W	FBpp0083194	25.77	163	98	5	84	239	125	271	2e-05	41.2	0	0
YDR536W	FBpp0082452	22.93	157	110	3	84	239	126	272	4e-05	40	0	0
YDR536W	FBpp0080925	23.58	229	135	8	212	410	303	521	6e-05	39.7	0	0
YDR536W	FBpp0080924	23.58	229	135	8	212	410	229	447	6e-05	39.7	0	-1
YDR536W	FBpp0078124	24.51	204	140	4	88	290	171	361	6e-05	39.7	0	0
YDR536W	FBpp0112153	23.27	159	104	5	84	238	218	362	8e-05	39.3	0	-1
YDR536W	FBpp0082707	23.27	159	104	5	84	238	282	426	8e-05	39.3	0	0
YDR536W	FBpp0087179	28.48	158	94	6	332	483	74	218	0.0002	38.1	0	-1
YDR536W	FBpp0087178	28.48	158	94	6	332	483	442	586	0.0002	38.1	0	0
YDR536W	FBpp0271725	23.35	197	127	6	57	239	69	255	0.0002	38.1	0	0
YDR536W	FBpp0083193	24.86	185	126	5	56	239	90	262	0.0002	38.1	0	0
YDR536W	FBpp0083985	20.25	395	277	13	88	467	173	544	0.0002	38.1	0	0
YDR536W	FBpp0113045	23.16	177	109	6	70	239	116	272	0.0003	37.4	0	0
YDR536W	FBpp0112368	21.05	171	124	5	71	239	52	213	0.0005	36.6	0	-1
YDR536W	FBpp0288582	21.05	171	124	5	71	239	52	213	0.0005	36.6	0	0
YDR536W	FBpp0288885	20.28	217	156	6	84	294	209	414	0.0006	36.2	0	0
YDR536W	FBpp0078128	35.38	65	38	2	179	239	262	326	0.001	35.4	0	0
YDR536W	FBpp0082730	26.88	160	95	6	208	359	249	394	0.002	34.7	0	0
YDR536W	FBpp0111892	21.43	224	115	9	202	379	213	421	0.002	34.3	0	0
YDR536W	FBpp0083191	22.29	157	111	3	84	239	112	258	0.002	34.3	0	0
YDR536W	FBpp0082450	22.93	157	110	4	84	239	127	273	0.004	33.5	0	0
YDR536W	FBpp0078522	19.05	210	145	6	223	431	288	473	0.012	32	0	0
YDR536W	FBpp0070178	33.33	45	30	0	195	239	204	248	0.012	32	0	0
YDR536W	FBpp0079426	23.47	98	63	1	26	123	107	192	0.016	31.6	0	-1
YDR536W	FBpp0079425	23.47	98	63	1	26	123	168	253	0.016	31.6	0	-1
YDR536W	FBpp0079424	23.47	98	63	1	26	123	168	253	0.016	31.6	0	-1
YDR536W	FBpp0079423	23.47	98	63	1	26	123	168	253	0.016	31.6	0	6
YDR536W	FBpp0086928	23.42	158	103	5	86	239	161	304	0.021	31.2	0	0
YDR536W	FBpp0083982	23.9	159	101	6	84	237	135	278	0.027	30.8	0	0
YDR536W	FBpp0070945	22.91	179	112	8	76	239	186	353	0.036	30.4	0	-1
YDR536W	FBpp0070944	22.91	179	112	8	76	239	186	353	0.036	30.4	0	-1
YDR536W	FBpp0070946	22.91	179	112	8	76	239	186	353	0.036	30.4	0	0
YDR536W	FBpp0289376	21.79	156	117	1	89	239	68	223	0.047	30	0	-1
YDR536W	FBpp0271698	21.79	156	117	1	89	239	68	223	0.047	30	0	0
YDR536W	FBpp0087180	26.53	147	93	6	332	476	74	207	0.061	29.6	0	0
YDR536W	FBpp0087181	26.53	147	93	6	332	476	19	152	0.061	29.6	0	-1
YDR536W	FBpp0081120	26.19	84	55	1	156	239	128	204	0.061	29.6	0	-1
YDR536W	FBpp0081790	20.6	267	182	8	99	347	87	341	0.079	29.3	0	0
YDR536W	FBpp0081789	20.6	267	182	8	99	347	87	341	0.079	29.3	0	-1
YDR536W	FBpp0076594	22.86	105	67	6	90	189	105	200	0.079	29.3	0	9
YDR536W	FBpp0086878	36.67	30	19	0	214	243	286	315	0.1	28.9	0	0
YDR536W	FBpp0083217	19.11	157	116	4	84	239	125	271	0.18	28.1	0	-1
YDR536W	FBpp0081788	64.71	17	6	0	223	239	245	261	0.18	28.1	0	0
YDR536W	FBpp0083220	19.11	157	116	4	84	239	125	271	0.18	28.1	0	-1
YDR536W	FBpp0083219	19.11	157	116	4	84	239	125	271	0.18	28.1	0	-1
YDR536W	FBpp0083218	19.11	157	116	4	84	239	125	271	0.18	28.1	0	0
YDR536W	FBpp0112018	26.42	53	38	1	359	411	655	706	0.3	27.3	0	-1
YDR536W	FBpp0071690	26.42	53	38	1	359	411	655	706	0.3	27.3	0	6
YDR536W	FBpp0077077	22.64	106	66	6	90	189	111	206	0.39	26.9	0	9
YDR536W	FBpp0072106	26.79	56	41	0	79	134	94	149	0.39	26.9	0	0
YDR536W	FBpp0070945	19.14	162	102	6	333	476	190	340	0.51	26.6	0	-1
YDR536W	FBpp0070944	19.14	162	102	6	333	476	190	340	0.51	26.6	0	-1
YDR536W	FBpp0070946	19.14	162	102	6	333	476	190	340	0.51	26.6	0	0
YDR536W	FBpp0085473	24.07	108	65	2	350	452	198	293	0.51	26.6	0	4
YDR536W	FBpp0085473	28.57	77	43	2	223	287	313	389	0.67	26.2	0	4
YDR536W	FBpp0112301	28.95	38	27	0	202	239	196	233	0.67	26.2	0	0
YDR536W	FBpp0085819	27.27	99	67	3	105	202	47	141	0.67	26.2	0	-1
YDR536W	FBpp0083258	20.1	209	141	7	77	276	163	354	0.67	26.2	0	0
YDR536W	FBpp0085818	27.27	99	67	3	105	202	101	195	0.67	26.2	0	1
YDR536W	FBpp0085816	24.44	90	60	3	99	185	110	194	0.88	25.8	0	-1
YDR536W	FBpp0085817	24.44	90	60	3	99	185	110	194	0.88	25.8	0	1
YDR536W	FBpp0087664	25.37	201	125	9	82	263	122	316	1.1	25.4	0	3
YDR536W	FBpp0070178	22.04	186	109	8	325	485	76	250	1.5	25	0	0
YDR536W	FBpp0071803	39.29	28	17	0	443	470	95	122	2.6	24.3	0	1
YDR536W	FBpp0288640	45	20	11	0	388	407	377	396	3.3	23.9	0	3
[truncated: 42,018 more rows]
