# Supplementary material for: Roles of Major Facilitator Superfamily Transporters in Phosphate Response in Drosophila
Source: PLoS One. 2012 Feb 16;7(2):e31730. doi: 10.1371/journal.pone.0031730 (PMC3280997; doi:10.1371/journal.pone.0031730)
Supplement: Table S3 — MFS expression in S2R+ cells. Cell-specific RNA expression profiling for S2R+ cells using high-density genome tiling microarrays (next generation RNAseq technology) was obtained from ModENCODE [45], and using Affymetrix Flychip Drosophila expression array technology was obtained from FLIGHT [46]. Expression cut-off's are given in brackets and expressed genes are high-lighted in green. (XLS) [file pone.0031730.s007.xls]

## Sheet: Table S3
Ensembl Gene ID	Ensembl Transcript ID	Ensembl Protein ID	MGH-nomenclature	Associated Gene Name	DRSC/ ModEncode (>5)	affy1 (>7)	affy2 (>7)	flychip (>0)
FBgn0034392	FBtr0086636	FBpp0085818	MFS15	CG15094	34.4319	8.59	9.78	0.96
FBgn0010651	FBtr0086635	FBpp0085817	MFS14	l(2)08717	29.1118	7.47	7.45	-0.34
FBgn0034611	FBtr0071590	FBpp0071516	MFS16	CG10069	25.5557	9.32	9.44	0.55
FBgn0031307	FBtr0077958	FBpp0077623	MFS3	CG4726	18.0986	6.18	7.64	-3.72
FBgn0058263	FBtr0113848	FBpp0112571	MFS17	CG40263	13.3221			1.09
FBgn0058263	FBtr0113848	FBpp0112571	MFS17	CG40263	13.3221			0.11
FBgn0025684	FBtr0077456	FBpp0077146	MFS18	CG15438	10.526	8.26	6.76	-0.14
FBgn0010497	FBtr0080292	FBpp0079876	MFS13	l(2)01810	9.79929	8.71	9.37	-0.4
FBgn0030452	FBtr0073724	FBpp0073555	MFS10	CG4330	8.6305	7.76	7.18	0.21
FBgn0039886	FBtr0085870	FBpp0085229		CG2003	2.24588	7.29	5.02	0.04
FBgn0039886	FBtr0085870	FBpp0085229		CG2003	2.24588	7.29	5.02	0.36
FBgn0031645	FBtr0077391	FBpp0077083		CG3036	1.80546	4.84	4.6	-0.02
FBgn0031645	FBtr0077391	FBpp0077083		CG3036	1.80546	4.84	4.6	-0.02
FBgn0038099	FBtr0300278	FBpp0289506		CG7091	1.27535	5.82	5.11	0.38
FBgn0016684	FBtr0087463	FBpp0086593	MFS2	NaPi-T	0.668218	4.53	3.31	0.32
FBgn0033234	FBtr0088849	FBpp0087925	MFS12	CG8791	0.285808	3.65	4.34	0.09
FBgn0034394	FBtr0086632	FBpp0085814		CG15096	0.105725	5.77	3.41	0.12
FBgn0042126	FBtr0289986	FBpp0288424		CG18788	0.0911729	6.56	3.6	-0.01
FBgn0024315	FBtr0087115	FBpp0086261	MFS8	Picot	0.0760775	7.74	3.35	-0.28
FBgn0033048	FBtr0086033	FBpp0085369		CG7881	0.0184507	5.65	3.42	0.1
FBgn0028513	FBtr0080512	FBpp0080090		CG9254	0	5.92	3.76	0.41
FBgn0029727	FBtr0070715	FBpp0070683		CG6978	0	8.97	3.88	-0.1
FBgn0031424	FBtr0077769	FBpp0077449	MFS11	VGlut	0	5.69	3.78	-0.15
FBgn0034490	FBtr0086320	FBpp0085628		CG9864	0	6.09	4.23	-0.25
FBgn0034782	FBtr0071892	FBpp0071803		CG12490	0	4.15	3.43	-0.16
FBgn0034783	FBtr0071893	FBpp0071804		CG9825	0	5.08	3.87	-0.31
FBgn0034784	FBtr0071895	FBpp0071806		CG9826	0	6.5	3.43	0.11
FBgn0034785	FBtr0071896	FBpp0071807		CG3649	0	6.45	3.43	0.11
FBgn0038799	FBtr0083888	FBpp0083296	MFS9	CG4288	0	7.15	3.52	0.12
FBgn0050265	FBtr0071891	FBpp0071802		CG30265	0	6.86	3.05	0.09
FBgn0050272	FBtr0071890	FBpp0071801	MFS1	CG30272	0		4.1	-0.04
