# Supplementary material for: Roles of Major Facilitator Superfamily Transporters in Phosphate Response in Drosophila
Source: PLoS One. 2012 Feb 16;7(2):e31730. doi: 10.1371/journal.pone.0031730 (PMC3280997; doi:10.1371/journal.pone.0031730)
Supplement: Table S4 — Expression data for Drosophila MFS transporters in S2R+ cells. Cell-specific RNA expression profiling of 17 Drosophila cell lines using high-density genome tiling microarrays (next generation RNAseq technology) was obtained from ModENCODE [45], and using Affymetrix Flychip Drosophila expression array technology was obtained from FLIGHT [46]. Expressed genes are highlighted in green (or blue for modest expression). (XLS) [file pone.0031730.s008.xls]

## Sheet: table S4
ModENCODE (expressed >5)
FBgn	Symbol	Original Symbol	User Request	S2R+	Kc167	BG3	Clone8	S2-DRSC
FBgn0034392	CG15094	CG15094	FBgn0034392	34.4319	12.1084	15.2647	17.9634	49.5879
FBgn0010651	l(2)08717	l(2)08717	FBgn0010651	29.1118	40.662	20.4433	41.5154	36.9622
FBgn0034611	CG10069	CG10069	FBgn0034611	25.5557	32.2998	38.4507	36.3187	44.7015
FBgn0031307	CG4726	CG4726	FBgn0031307	18.0986	175.522	163.759	100.15	47.5396
FBgn0058263	CG40263	CG40263	FBgn0058263	13.3221	4.99611	10.3433	0.0324687	12.6734
FBgn0058263	CG40263	CG40263	FBgn0058263	13.3221	4.99611	10.3433	0.0324687	12.6734
FBgn0058263	CG40263	CG40263	FBgn0058263	13.3221	4.99611	10.3433	0.0324687	12.6734
FBgn0058263	CG40263	CG40263	FBgn0058263	13.3221	4.99611	10.3433	0.0324687	12.6734
FBgn0025684	CG15438	CG15438	FBgn0025684	10.526	16.1977	13.23	18.9633	33.4246
FBgn0010497	l(2)01810	l(2)01810	FBgn0010497	9.79929	41.9708	58.6362	2.43897	7.49511
FBgn0030452	CG4330	CG4330	FBgn0030452	8.6305	16.7674	7.27206	43.2034	43.4362
FBgn0039886	CG2003	CG2003	FBgn0039886	2.24588	0.86079	0.809802	0.760169	51.3936
FBgn0039886	CG2003	CG2003	FBgn0039886	2.24588	0.86079	0.809802	0.760169	51.3936
FBgn0039886	CG2003	CG2003	FBgn0039886	2.24588	0.86079	0.809802	0.760169	51.3936
FBgn0039886	CG2003	CG2003	FBgn0039886	2.24588	0.86079	0.809802	0.760169	51.3936
FBgn0031645	CG3036	CG3036	FBgn0031645	1.80546	0.746565	0.285139	1.97097	5.80934
FBgn0031645	CG3036	CG3036	FBgn0031645	1.80546	0.746565	0.285139	1.97097	5.80934
FBgn0031645	CG3036	CG3036	FBgn0031645	1.80546	0.746565	0.285139	1.97097	5.80934
FBgn0031645	CG3036	CG3036	FBgn0031645	1.80546	0.746565	0.285139	1.97097	5.80934
FBgn0038099	CG7091	CG7091	FBgn0038099	1.27535	6.08931	1.67369	0.279897	39.5891
FBgn0016684	NaPi-T	NaPi-T	FBgn0016684	0.668218	0.978246	0.417711	1.10792	0.621255
FBgn0033234	CG8791	CG8791	FBgn0033234	0.285808	0.826221	1.6889	0.241973	0.729133
FBgn0034394	CG15096	CG15096	FBgn0034394	0.105725	0.0869871	0	0.230888	0.126831
FBgn0042126	CG18788	CG18788	FBgn0042126	0.0911729	0.23216	1.41343	0.761013	0.335016
FBgn0024315	Picot	Picot	FBgn0024315	0.0760775	1.26272	0.0221992	0.166205	5.46012
FBgn0033048	CG7881	CG7881	FBgn0033048	0.0184507	0.025301	0	0.0868348	0.139043
FBgn0028513	CG9254	CG9254	FBgn0028513	0	1.42317	0.0226342	0.641984	1.45354
FBgn0029727	CG6978	CG6978	FBgn0029727	0	0	0	0.0414878	0.0221438
FBgn0031424	VGlut	VGlut	FBgn0031424	0	0.00950169	0.0188709	0	0.00580188
FBgn0034490	CG9864	CG9864	FBgn0034490	0	1.06563	0.822359	1.02741	0.431111
FBgn0034782	CG12490	CG12490	FBgn0034782	0	0	0	0	0
FBgn0034783	CG9825	CG9825	FBgn0034783	0	0.0337565	0	0	0.0196537
FBgn0034784	CG9826	CG9826	FBgn0034784	0	0	0	0	0.0093632
FBgn0034785	CG3649	CG3649	FBgn0034785	0	0.0367238	0	0	0.112121
FBgn0038799	CG4288	CG4288	FBgn0038799	0	0	0.0283839	0.0514	0.0190003
FBgn0050265	CG30265	CG30265	FBgn0050265	0	0	0	0	0
FBgn0050272	CG30272	CG30272	FBgn0050272	0	0.034954	0	0	0.0213434
Affymetrix DrosGenome1 Cell Line Expression (expressed >7)
	Query	Gene ID	Probe ID	S2R+	Kc167	mbn2	DL2	UC88	1182-4H	ML-DmBG2	4T1	S2
17	FBgn0034611	FBgn0034611	147615_at	9.32	9.01	9.49	9.5	9.54	9.35	9.17	9.23	9.79
7	FBgn0029727	FBgn0029727	144493_at	8.97	8.93	8.93	9.08	9.15	9.06	9.1	9.14	8.95
1	FBgn0010497	FBgn0010497	151733_at	8.71	9.21	10.15	6.39	7.25	8.76	7.03	7.86	7.06
14	FBgn0034392	FBgn0034392	142211_at	8.59	7.36	8.29	8.34	7.46	8.08	7.09	8.62	8.61
5	FBgn0025684	FBgn0025684	141679_at	8.26	8.04	8.39	8.57	8.39	8.55	8.31	8.44	8.76
8	FBgn0030452	FBgn0030452	153453_at	7.76	7.72	8.21	8	7.41	7.9	7.19	7.91	7.88
4	FBgn0024315	FBgn0024315	142681_at	7.74	7.78	8.15	7.94	7.72	7.61	7.69	7.85	7.89
2	FBgn0010651	FBgn0010651	142212_at	7.47	8.13	8.58	7.1	7.51	7.31	7.27	8.21	7.39
24	FBgn0039886	FBgn0039886	150962_at	7.29	7.13	7.87	9.22	6.99	6.96	7	7.01	7.28
23	FBgn0038799	FBgn0038799	152929_at	7.15	7.15	6.97	7.15	7.05	6.96	7.02	7.13	7.05
26	FBgn0050265	FBgn0050265	147716_at	6.86	7.03	6.75	6.9	6.9	6.79	6.87	6.84	6.85
25	FBgn0042126	FBgn0042126	142961_at	6.56	6.55	6.5	6.67	6.54	6.55	6.7	6.57	6.63
20	FBgn0034784	FBgn0034784	147719_at	6.5	6.47	6.45	6.52	6.63	6.42	6.6	6.65	6.43
21	FBgn0034785	FBgn0034785	147720_at	6.45	6.61	6.42	6.44	6.37	6.33	6.44	6.42	6.5
9	FBgn0031307	FBgn0031307	145560_at	6.18	8.37	5.64	5.84	10.06	7.64	9.94	7.92	5.96
16	FBgn0034490	FBgn0034490	147533_at	6.09	6.33	6.03	6.17	6.4	6.13	6.26	6.25	6.2
6	FBgn0028513	FBgn0028513	144221_at	5.92	5.97	5.82	5.96	5.8	5.77	5.98	5.72	5.77
22	FBgn0038099	FBgn0038099	149809_at	5.82	5.58	5.62	5.71	5.81	5.49	5.58	5.72	5.85
15	FBgn0034394	FBgn0034394	153069_at	5.77	5.91	5.79	5.73	5.75	5.67	5.79	5.83	5.91
10	FBgn0031424	FBgn0031424	145640_at	5.69	5.71	5.56	5.78	5.73	5.63	5.66	5.75	5.66
12	FBgn0033048	FBgn0033048	146661_at	5.65	5.65	5.47	5.56	5.79	5.63	5.76	5.81	5.73
19	FBgn0034783	FBgn0034783	147718_at	5.08	5.19	4.98	5.05	5.02	4.93	4.94	4.96	5.07
11	FBgn0031645	FBgn0031645	151989_at	4.84	4.66	5.35	5.08	4.38	8.04	4.91	8.09	5.52
3	FBgn0016684	FBgn0016684	142371_at	4.53	4.9	4.7	4.58	4.69	4.72	4.63	4.73	4.95
18	FBgn0034782	FBgn0034782	147717_at	4.15	4.35	4.03	4.05	4.07	4.03	4.04	4.14	4.05
13	FBgn0033234	FBgn0033234	153231_at	3.65	3.76	3.79	3.72	3.75	3.68	3.77	3.83	3.79
Affymetrix Drosophila Genome 2 Cell Line Expression (expressed >7)
	Query	Gene ID	Probe ID	S2R+	ML-DmD16-c1	ML81-18	ML-DmD23-c6	CME-L1A	Clone8	ML-DmD4-c1	ML-DmBG3-c1	ML-DmD11	S2	ML-DmBG3-c2	ML-DmD1-c4
14	FBgn0034392	FBgn0034392	1634952_s_at	9.78	6.78	5.68	6.85	6.95	6.47	7.49	7.27	7.5	9.13	7.11	6.96
17	FBgn0034611	FBgn0034611	1622950_a_at	9.44	8.61	3.95	8.61	8.44	7.98	8.69	8.52	8.49	9.2	8.73	8.79
1	FBgn0010497	FBgn0010497	1640405_at	9.37	9.51	4.57	7.89	4.63	4.76	10.12	3.66	8.73	3.65	10.22	6.1
9	FBgn0031307	FBgn0031307	1637772_at	7.64	10.34	6.14	11.57	10.69	9.76	12.18	11.67	8.94	9.04	7.77	9.66
2	FBgn0010651	FBgn0010651	1636620_s_at	7.45	8.04	6.11	6.64	7.94	8.25	6.98	7.55	6.14	6.54	6.12	7.29
8	FBgn0030452	FBgn0030452	1636693_at	7.18	6.82	5.04	5.34	7.63	7.54	5.11	5.58	8.1	7.68	4.43	7.25
5	FBgn0025684	FBgn0025684	1625271_at	6.76	6.68	4.73	6.32	6.71	7.23	6.01	5.24	7.08	7.91	5.6	6.56
22	FBgn0038099	FBgn0038099	1638935_at	5.11	3.67	4.68	6.47	4.07	3.77	6.06	4.64	3.86	4.17	3.75	3.81
24	FBgn0039886	FBgn0039886	1638008_s_at	5.02	7.21	6.17	4.56	4.41	4.5	4.59	4.4	4.95	7.18	4.64	5.79
11	FBgn0031645	FBgn0031645	1632317_at	4.6	4.35	4.29	4.25	3.77	5.03	3.72	4.04	4.33	4.63	3.72	3.85
13	FBgn0033234	FBgn0033234	1629732_at	4.34	4.79	4.89	5.09	4.78	4.85	5.21	4.6	5.23	4.22	4.53	4.4
16	FBgn0034490	FBgn0034490	1628721_at	4.23	4.15	6.26	4.18	4.36	4.6	4.44	4.29	4.29	4.24	4.5	4.08
27	FBgn0050272	FBgn0050272	1625760_at	4.1	3.82	4.9	3.97	3.99	4.25	4.11	3.93	3.96	4	4.01	4.25
7	FBgn0029727	FBgn0029727	1625399_at	3.88	3.89	4.73	3.91	3.98	3.85	3.93	4.11	3.99	3.84	3.99	3.82
19	FBgn0034783	FBgn0034783	1629164_at	3.87	3.81	6.14	3.85	3.7	3.93	4.03	4	3.8	3.91	4.14	3.69
10	FBgn0031424	FBgn0031424	1632620_at	3.78	3.72	5.68	3.89	3.79	3.89	3.96	4.05	3.86	3.78	4.11	3.83
6	FBgn0028513	FBgn0028513	1623055_at	3.76	3.89	5.67	3.94	3.8	3.8	4.11	3.83	3.86	3.73	3.99	3.8
25	FBgn0042126	FBgn0042126	1627670_at	3.6	3.58	4.42	3.74	3.68	3.69	3.87	3.55	3.69	3.59	3.62	3.51
23	FBgn0038799	FBgn0038799	1633405_s_at	3.52	3.4	4.15	3.58	3.46	3.54	3.52	3.37	3.47	3.53	3.58	3.49
21	FBgn0034785	FBgn0034785	1640390_at	3.43	3.34	4.15	3.39	3.45	3.58	3.55	3.34	3.43	3.39	3.5	3.46
20	FBgn0034784	FBgn0034784	1625203_at	3.43	3.39	4.44	3.68	3.58	3.56	3.62	3.56	3.55	3.86	3.69	3.49
18	FBgn0034782	FBgn0034782	1636604_at	3.43	3.33	4.69	3.46	3.65	3.53	3.63	3.6	3.7	3.72	3.65	3.68
12	FBgn0033048	FBgn0033048	1623229_at	3.42	3.54	4.49	3.56	3.46	3.95	3.55	3.49	3.49	3.46	3.65	3.59
15	FBgn0034394	FBgn0034394	1634762_a_at	3.41	3.6	3.87	3.59	3.64	3.51	3.47	3.52	3.59	5.53	3.59	3.71
4	FBgn0024315	FBgn0024315	1628494_a_at	3.35	4.03	3.64	3.35	3.28	3.27	3.19	3.52	3.52	8.28	3.21	3.85
3	FBgn0016684	FBgn0016684	1623035_at	3.31	3.28	3.32	3.57	3.18	3.27	3.19	3.3	3.3	3.28	3.11	3.37
26	FBgn0050265	FBgn0050265	1625077_at	3.05	3.03	3.36	3.2	3.2	3.18	3.17	3.2	3.23	3.17	3.12	3.11
flychip (expressed>0)
	Query	Gene ID	Probe ID	S2R+	Kc167	ML-DmD16-c1	ML83-62	ML81-18	ML-DmD8	CME-L1A	Clone8	ML-DmD4-c1	ML-DmBG2	ML-DmBG3-c1	ML84-27b	ML-DmD23-c1	ML-DmBG2-c8	ML-DmD11	S2
30	FBgn0058263	FBgn0058263	1000035324	1.09	0.71	-0.54	0.44	-0.14	0.74	-0.73	-0.56	0.2	1.16	-0.1	-0.98	0.13	-1.38	1.58	1.01
15	FBgn0034392	FBgn0034392	1000032620	0.96	-0.6	-0.46	-0.26	-0.01	-0.04	-0.27	-0.42	0.03	-0.01	-0.04	0	-0.33	0.11	0.24	0.49
18	FBgn0034611	FBgn0034611	1000039226	0.55	-0.88	-0.1	-0.09	-0.21	0.03	-0.19	-0.48	0.13	0.39	-0.09	-0.38	-0.18	0.21	-0.15	0.07
6	FBgn0028513	FBgn0028513	1000034140	0.41	0.95	1.47	1.15	-0.1	0.59	-0.06	-0.04	0.43	0.09	0.37	0.13	0.29	-0.12	0.27	0.89
23	FBgn0038099	FBgn0038099	1000036149	0.38	-0.11	-0.24	0.54	0.29	-0.24	-0.1	0.09	0.94	0.15	0.28	-0.16	0.2	-0.1	-0.25	-0.02
26	FBgn0039886	FBgn0039886	1000043576	0.36	-0.23	0.78	0.17	0.49	-0.23	-0.04	-0.09	0.04	-0.04	-0.03	-0.08	0.19	-0.07	0.29	-0.12
3	FBgn0016684	FBgn0016684	1000040389	0.32	0.25	-0.74	0.12	0.04	0.06	-0.16	0.08	0.15	-0.19	-0.06	0.14	0.19	0.16	0.01	-0.09
8	FBgn0030452	FBgn0030452	1000044399	0.21	-0.28	-0.29	0.44	0.2	-0.22	0.46	0.57	-1.02	-1.38	-0.76	0.29	-0.92	0.33	0.65	-0.27
16	FBgn0034394	FBgn0034394	1000041140	0.12	0.09	0.15	0.15	0.3	0.01	0.21	0.07	0.1	0.28	0.4	0.02	0	0.07	-0.09	-0.04
24	FBgn0038799	FBgn0038799	1000041271	0.12	0.02	0.15	-0.11	-0.11	0.06	0.15	-0.14	0.05	-0.16	-0.37	-0.06	0.08	0.14	0.13	0.18
22	FBgn0034785	FBgn0034785	1000045141	0.11	-0.11	0	0	-0.13	-0.16	-0.03	-0.25	-0.05	-0.23	0.13	0.08	0.04	0.05	0	0.06
21	FBgn0034784	FBgn0034784	1000032418	0.11	0.02	-0.3	0	0.05	0.05	-0.1	0.09	-0.01	-0.04	0.15	-0.08	0.07	0	-0.46	0.16
31	FBgn0058263	FBgn0058263	1000035342	0.11	0.06	0.04	-0.01	0.14	1.07	-0.08	-0.02	-0.08	0.19	-0.05	0.02	-0.09	-0.19	0.29	0.17
13	FBgn0033048	FBgn0033048	1000034249	0.1	0.13	0.06	-0.12	0.15	0.08	0.17	0.1	0.12	-0.08	0.17	-0.09	0.07	0.53	0.07	0.12
28	FBgn0050265	FBgn0050265	1000034485	0.09	-0.07	0.11	0.04	-0.21	0	-0.05	0.21	0.06	0.14	-0.07	0.11	-0.04	0.11	0.37	-0.06
14	FBgn0033234	FBgn0033234	1000035027	0.09	-0.03	-0.03	0.07	0.11	-0.05	0.09	0.19	0.14	0.07	0.24	0.07	-0.42	-0.03	0.06	-0.03
25	FBgn0039886	FBgn0039886	1000031700	0.04	-0.03	1.61	0.74	0.09	0.43	0.22	0.95	0.42	-0.19	0.46	0.02	0.86	0.26	0.39	-0.71
27	FBgn0042126	FBgn0042126	1000043518	-0.01	0.06	0.16	0.06	0.2	-0.06	0.14	-0.03	0.25	-0.22	0.07	-0.18	0.12	-0.13	0.03	-0.16
12	FBgn0031645	FBgn0031645	1000043616	-0.02	-0.28	-0.16	0.32	0.05	-0.38	0.01	0.26	-0.18	-0.07	-0.3	-0.25	0.09	0.74	0.09	-0.04
11	FBgn0031645	FBgn0031645	1000040996	-0.02	0.04	-0.24	0	-0.11	0.14	0.14	0.12	-0.16	0.06	-0.09	-0.11	0.12	0.16	-0.2	0.01
29	FBgn0050272	FBgn0050272	1000037624	-0.04	-0.15	-0.26	0.16	0.19	0.13	-0.02	-0.04	0	-0.23	0.42	-0.05	-0.14	0	-0.03	0.1
7	FBgn0029727	FBgn0029727	1000044724	-0.1	0.03	-0.12	-0.27	0.29	0.01	0.01	0.07	0.39	0.03	0.08	-0.24	0.1	0.12	0.14	-0.03
5	FBgn0025684	FBgn0025684	1000034523	-0.14	-0.23	-0.12	0.24	0.19	-0.28	0.02	0.17	-0.17	-0.14	-0.61	-0.15	-0.34	0.24	0.14	0.1
10	FBgn0031424	FBgn0031424	1000040340	-0.15	0.09	0.02	0.16	0.34	0.31	0	0.26	0	-0.03	0.04	-0.07	0.03	0.05	-0.03	0.01
19	FBgn0034782	FBgn0034782	1000036366	-0.16	0.02	-0.02	0.22	0.03	0.02	-0.15	-0.09	-0.18	-0.08	0.08	-0.14	0.09	0.04	0.12	-0.12
17	FBgn0034490	FBgn0034490	1000040327	-0.25	-0.17	-0.27	-0.02	-0.1	-0.03	-0.12	-0.12	0.18	0.17	0.02	-0.04	0.03	0.04	0.13	-0.19
4	FBgn0024315	FBgn0024315	1000039833	-0.28	0.14	-0.4	-0.34	0.06	1.99	-0.21	-0.15	-0.31	-0.06	-0.2	-0.04	-0.11	0.1	0	-0.24
20	FBgn0034783	FBgn0034783	1000040312	-0.31	0.19	0	0.19	-0.23	0.01	0.12	-0.09	0.05	-0.03	-0.08	0.2	-0.01	1.77	0.14	-0.01
2	FBgn0010651	FBgn0010651	1000042998	-0.34	0.79	-0.05	-1.29	-0.17	-1.33	0.22	0.29	-0.3	-0.35	-0.24	-1.18	-0.38	-1.39	-1.03	0.29
1	FBgn0010497	FBgn0010497	1000032053	-0.4	1.56	1.03	0.09	-0.16	1.16	-0.42	-0.41	2.32	-0.22	-0.67	0.59	-0.64	-0.46	0.91	0.31
9	FBgn0031307	FBgn0031307	1000039709	-3.72	-1.64	-0.06	-0.82	-0.8	0.5	0.06	-0.88	1.26	-0.42	0.78	0.58	1.14	-1.35	-1.65	-5.37
